# Supplementary material for: The taxonomic relevance of flower colour for Epimedium (Berberidaceae), with morphological and nomenclatural notes for five species from China
Source: PhytoKeys. 2019 Feb 27;(118):33–64. doi: 10.3897/phytokeys.118.30268 (PMC6403203; doi:10.3897/phytokeys.118.30268)
Supplement: XML Treatment for Epimedium pauciflorum [file phytokeys.118.30268-treatment3.xml]

<!DOCTYPE tp:taxon-treatment
  PUBLIC "-//TaxonX//DTD Taxonomic Treatment Publishing DTD v0 20100105//EN" "tax-treatment-NSO.dtd">
<tp:taxon-treatment xmlns:tp="http://www.plazi.org/taxpub"><tp:treatment-meta><kwd-group><label>Taxon classification</label><kwd><named-content xmlns:xlink="http://www.w3.org/1999/xlink" content-type="kingdom">Plantae</named-content></kwd><kwd><named-content xmlns:xlink="http://www.w3.org/1999/xlink" content-type="order">Ranunculales</named-content></kwd><kwd><named-content xmlns:xlink="http://www.w3.org/1999/xlink" content-type="family">Berberidaceae</named-content></kwd></kwd-group><mixed-citation publication-type="journal"><person-group><name><surname>Xu</surname><given-names>Yanqin</given-names></name><name><surname>Liu</surname><given-names>Linjian</given-names></name><name><surname>Liu</surname><given-names>Shaoxiong</given-names></name><name><surname>He</surname><given-names>Yiming</given-names></name><name><surname>Li</surname><given-names>Renqing</given-names></name><name><surname>Ge</surname><given-names>Fei</given-names></name></person-group><article-title>The taxonomic relevance of flower colour for <italic><tp:taxon-name><tp:taxon-name-part taxon-name-part-type="genus" reg="Epimedium">Epimedium</tp:taxon-name-part></tp:taxon-name></italic> (<tp:taxon-name><tp:taxon-name-part taxon-name-part-type="family">Berberidaceae</tp:taxon-name-part></tp:taxon-name>), with morphological and nomenclatural notes for five species from China</article-title><source>PhytoKeys</source><day>27</day><month>2</month><year>2019</year><volume>2019</volume><issue>118</issue><fpage>33</fpage><lpage>64</lpage><pub-id pub-id-type="doi">10.3897/phytokeys.118.30268</pub-id></mixed-citation></tp:treatment-meta><tp:nomenclature><label>3.</label><tp:taxon-name>
            <tp:taxon-name-part taxon-name-part-type="genus" reg="Epimedium">Epimedium</tp:taxon-name-part>
            <tp:taxon-name-part taxon-name-part-type="species" reg="pauciflorum">pauciflorum</tp:taxon-name-part>
          </tp:taxon-name><tp:taxon-authority>K.C.Yen, Guihaia 14: 124. 1994</tp:taxon-authority><xref ref-type="fig" rid="F5">Fig. 5</xref><tp:nomenclature-citation-list><tp:nomenclature-citation><tp:taxon-name>
                <tp:taxon-name-part taxon-name-part-type="genus" reg="Epimedium">Epimedium</tp:taxon-name-part>
                <tp:taxon-name-part taxon-name-part-type="species" reg="platypetalum">platypetalum</tp:taxon-name-part>
                <tp:taxon-name-part taxon-name-part-type="infraspecific-rank">var.</tp:taxon-name-part>
                <tp:taxon-name-part taxon-name-part-type="variety" reg="tenuis">tenuis</tp:taxon-name-part>
              </tp:taxon-name><comment>B.L.Guo &amp; P.G.Hsiao, Acta Phytotaxon. Sin. 31: 195. 1993. Type: CHINA. Sichuan: Shuixicun, Mao Xian, 1990 m, <italic>H. R. Xie 89023</italic>, (holotype: IMD! without accession number or barcode).</comment></tp:nomenclature-citation></tp:nomenclature-citation-list></tp:nomenclature><tp:treatment-sec sec-type="material" id="SECID0EFIBG"><title>Type.</title><p>CHINA. Sichuan: Dagou, Maowen, 1700 m, <italic>K. C. Yen &amp; S. L. Shao 66535</italic> (holotype: GXMI, barcode GXMI004519!; isotype: PE, barcode PE01432167!).</p></tp:treatment-sec><tp:treatment-sec sec-type="description" id="SECID0ENIBG"><title>Description.</title><p>Herbs 6–30 cm tall. Rhizome long creeping, 1–3 mm in diam.; sometimes creeping to 20–25 cm. Leaves basal and cauline, trifoliolate; leaflets ovate or suborbicular, 1.3–4.5 × 1.2–3.5 cm, abaxially sparsely or occasionally densely puberulent, adaxially glabrous when mature, base deeply cordate with rounded lobes nearly touching, those of lateral leaflets conspicuously unequal, margin coarsely serrate, apex acute or shortly acuminate. Flowering stem with 1 trifoliolate, occasionally 1 unifoliolate leaf or 2 alternate trifoliolate leaves. Inflorescence simple, racemose, few-flowered (ca. 2–6 flowers), 3–13.5 cm long; inflorescence axis and pedicels glandular or pubescent. Pedicel 1–2.3 cm long; bracts ovate, 0.8–1.4 mm. Flowers ca. 2–2.5 cm in diam. Outer sepals fall sooner, greenish, caduceus, narrowly obovate, ca. 4 × 3 mm; inner sepals white, faintly rose-tinged or pale rose, broadly lanceolate, ca. 12 × 5 mm, apex obtuse. Petals declined, white, white tinged with pale rose, rose, pale yellow, pale rose with the base purple yellow, horn-shaped, longer than inner sepals, blunt spurs ca. 15 mm long, expanded at base into a lamina 6 mm high. Stamens ca. 4 mm long; anthers yellow, ca. 2.5 mm long. Follicles oblong, 10–15 cm long; style rostriform. Seeds 4–6.</p></tp:treatment-sec><tp:treatment-sec sec-type="distribution" id="SECID0ESIBG"><title>Distribution and habitat.</title><p><italic><tp:taxon-name><tp:taxon-name-part taxon-name-part-type="genus" reg="Epimedium">Epimedium</tp:taxon-name-part><tp:taxon-name-part taxon-name-part-type="species" reg="pauciflorum">pauciflorum</tp:taxon-name-part></tp:taxon-name></italic> is only known from the mountains of Maowen (the holotype locality, once and now divided into Maoxian, Wenchuan and Lixian) in Sichuan province, usually occurring in forest edges and weedy slopes, at high elevations approximately 1700–2600 m (Fig. <xref ref-type="fig" rid="F4">4</xref>).</p></tp:treatment-sec><tp:treatment-sec sec-type="phenology" id="SECID0EHJBG"><title>Phenology.</title><p><italic><tp:taxon-name><tp:taxon-name-part taxon-name-part-type="genus" reg="Epimedium">Epimedium</tp:taxon-name-part><tp:taxon-name-part taxon-name-part-type="species" reg="pauciflorum">pauciflorum</tp:taxon-name-part></tp:taxon-name></italic> flowers from April to May, and fruits also from April to May.</p></tp:treatment-sec><tp:treatment-sec sec-type="Taxonomical remarks" id="SECID0EYJBG"><title>Taxonomical remarks.</title><p><italic><tp:taxon-name><tp:taxon-name-part taxon-name-part-type="genus" reg="Epimedium">Epimedium</tp:taxon-name-part><tp:taxon-name-part taxon-name-part-type="species" reg="pauciflorum">pauciflorum</tp:taxon-name-part></tp:taxon-name></italic> is a low-growing species with a few-flowered inflorescence. Some information about the colour variation was recorded in part of the specimens. The colours of three specimens (<italic>Z. L. Kun 89022</italic>, <italic>B. L. Guo &amp; W. K. Bao 97040</italic>, <italic>B. L. Guo 88182</italic>) were described as white, while the other two (<italic>B. L. Guo &amp; W. K. Bao 97031</italic> and <italic>97032</italic>) were described as yellow. We observed a variety of colour variations; the inner sepals were white, faintly purple-tinged or pale rose, whereas the petals were white, white tinged with pale rose, rose, pale yellow, pale rose with the base purple yellow (Fig. <xref ref-type="fig" rid="F5">5</xref>). Among them, the pale-yellow flowers were only observed in SCJZ population. The specimens (<italic>B. L. Guo &amp; W. K. Bao 97031</italic> and <italic>97032</italic>) that were with yellow flowers and the SCJZ population in this study were sampled from the same location.</p><fig id="F5" position="float" orientation="portrait"><label>Figure 5.</label><caption><p>The variations and morphological characters of <italic><tp:taxon-name><tp:taxon-name-part taxon-name-part-type="genus" reg="Epimedium">E.</tp:taxon-name-part><tp:taxon-name-part taxon-name-part-type="species" reg="pauciflorum">pauciflorum</tp:taxon-name-part></tp:taxon-name></italic>. <bold>A</bold> colour variations of inner sepals and petals <bold>B–D</bold> variations of the number and arrangement of stem-leaves <bold>E</bold> long creeping and thread-like rhizome.</p></caption><graphic xmlns:xlink="http://www.w3.org/1999/xlink" xlink:href="phytokeys-118-033-g005.jpg" position="float" orientation="portrait" xlink:type="simple" id="oo_267863.jpg"/></fig><p>All the examined specimens were with 1 trifoliolate leaf on the flowering stem uniformly. But 1 unifoliolate leaf (only in SCWC population) or 2 alternate trifoliolate leaves (only in SCJZ population) (Fig. <xref ref-type="fig" rid="F5">5</xref>) were also observed in our field investigation.</p></tp:treatment-sec><tp:treatment-sec sec-type="material" id="SECID0E6LBG"><title>Additional specimens examined.</title><p>CHINA. <bold>Sichuan</bold>: Jingzhou, Maoxian, 1700 m, 16 April 1987, <italic>K. C. Yen &amp; S. L. Shao 66535</italic> (PE, GXMI); Jingzhou, Maoxian, 1770 m, 19 April 1997, <italic>B. L. Guo &amp; W. K. Bao 97031</italic> and <italic>B. L. Guo &amp; W. K. Bao 97032</italic> (IMD); Jingzhou, Maoxian, 1770 m, 19 April 1997, <italic>B. L. Guo &amp; W. K. Bao 97040</italic> (IMD); Jingzhou, Maoxian, 1800 m, 2 May 1989, <italic>Z. L. Kun 89022</italic> (IMD); Shuishi, Maoxian, 2000 m, 19 May 1989, <italic>H. R. Xie 89023</italic> (IMD); Jingzhou, Maoxian, 1800 m, 3 September 1988, <italic>B. L. Guo 88182</italic> (IMD); Daheba, Maoxian, 1800 m, 6 September 1988, <italic>B. L. Guo 88195</italic> (IMD); Mt. Bianshi (Bianshishan), Maowen, 2600 m, 22 August 1985, <italic>F. Li 822-1</italic> (IMD); Mt. Bianshi (Bianshishan), Maowen, 2600 m, 23 August 1985, <italic>F. Li 823-1</italic> (IMD); Weizhou, Wenchuan, 2 May 1959, <italic>Maowen Exped. 2046</italic> (PE, CDBI); Miansi, Wenchuan, 1780 m, 12 April 2017, <italic>Y. M. He et al. 2017007</italic> (<named-content xmlns:xlink="http://www.w3.org/1999/xlink" content-type="dwc:institutional_code" xlink:type="simple">JXCM</named-content>); Fengyi, Maoxian, 1800 m, 13 April 2017, <italic>Y. M. He et al. 2017009</italic> (<named-content xmlns:xlink="http://www.w3.org/1999/xlink" content-type="dwc:institutional_code" xlink:type="simple">JXCM</named-content>). ENGLAND: cultivated at Blackthorn Nussery (from Maoxian, <italic>Ogisu 92020</italic>), <italic>W. T. Stearn</italic> (PE).</p><!--PageBreak --></tp:treatment-sec><tp:treatment-sec><!--Section generated to contain objects referenced in tp:taxon-treatment.--><fig id="F4" position="float" orientation="portrait"><label>Figure 4.</label><caption><p>Geographical variation in flower colour patterns within <italic><tp:taxon-name><tp:taxon-name-part taxon-name-part-type="genus" reg="Epimedium">E.</tp:taxon-name-part><tp:taxon-name-part taxon-name-part-type="species" reg="leptorrhizum">leptorrhizum</tp:taxon-name-part></tp:taxon-name></italic> (boxes), <italic><tp:taxon-name><tp:taxon-name-part taxon-name-part-type="genus" reg="Epimedium">E.</tp:taxon-name-part><tp:taxon-name-part taxon-name-part-type="species" reg="pauciflorum">pauciflorum</tp:taxon-name-part></tp:taxon-name></italic> (circles), <italic><tp:taxon-name><tp:taxon-name-part taxon-name-part-type="genus" reg="Epimedium">E.</tp:taxon-name-part><tp:taxon-name-part taxon-name-part-type="species" reg="mikinorii">mikinorii</tp:taxon-name-part></tp:taxon-name></italic> (diamonds) and <italic><tp:taxon-name><tp:taxon-name-part taxon-name-part-type="genus" reg="Epimedium">E.</tp:taxon-name-part><tp:taxon-name-part taxon-name-part-type="species" reg="glandulosopilosum">glandulosopilosum</tp:taxon-name-part></tp:taxon-name></italic> (triangle). The colour of the boxes, circles, diamonds and triangle represent flower colour. The population codes are shown in Table <xref ref-type="table" rid="T1">1</xref>. The left area of the red dotted line is western China.</p></caption><graphic xmlns:xlink="http://www.w3.org/1999/xlink" xlink:href="phytokeys-118-033-g004.jpg" position="float" orientation="portrait" xlink:type="simple" id="oo_267862.jpg"/></fig><table-wrap id="T1" position="float" orientation="portrait"><label>Table 1.</label><caption><p>Location and habitat characters of five <italic><tp:taxon-name><tp:taxon-name-part taxon-name-part-type="genus" reg="Epimedium">Epimedium</tp:taxon-name-part></tp:taxon-name></italic> species.</p></caption><table id="TID0EUJBI" rules="all"><tbody><tr><td rowspan="1" colspan="1">
                <bold>Species</bold>
              </td><td rowspan="1" colspan="1">
                <bold>Population code</bold>
              </td><td rowspan="1" colspan="1">
                <bold>Location (China)</bold>
              </td><td rowspan="1" colspan="1">
                <bold>Elevation (m)</bold>
              </td><td rowspan="1" colspan="1">
                <bold>Latitude (N)</bold>
              </td><td rowspan="1" colspan="1">
                <bold>Longitude (E)</bold>
              </td></tr><tr><td rowspan="19" colspan="1">
                <italic><tp:taxon-name>
                    <tp:taxon-name-part taxon-name-part-type="genus" reg="Epimedium">E.</tp:taxon-name-part>
                    <tp:taxon-name-part taxon-name-part-type="species" reg="acuminatum">acuminatum</tp:taxon-name-part>
                  </tp:taxon-name></italic>
              </td><td rowspan="1" colspan="1">CQNC*</td><td rowspan="1" colspan="1">Tianxing, Nanchuan, Chongqing</td><td rowspan="1" colspan="1">899</td><td rowspan="1" colspan="2">
                <named-content xmlns:xlink="http://www.w3.org/1999/xlink" content-type="dwc:verbatimCoordinates" xlink:type="simple">
                  <named-content content-type="geo-json" specific-use="{&#34;type&#34;:&#34;Point&#34;,&#34;coordinates&#34;:[107.116667,29.050000]}" id="NCID0EOMAC" xlink:type="simple">29°03'N, 107°07'E</named-content>
                </named-content>
              </td></tr><tr><td rowspan="1" colspan="1">SCEM*</td><td rowspan="1" colspan="1">Emei Mountain, Leshan, Sichuan</td><td rowspan="1" colspan="1">1049</td><td rowspan="1" colspan="2">
                <named-content xmlns:xlink="http://www.w3.org/1999/xlink" content-type="dwc:verbatimCoordinates" xlink:type="simple">
                  <named-content content-type="geo-json" specific-use="{&#34;type&#34;:&#34;Point&#34;,&#34;coordinates&#34;:[103.416667,29.566667]}" id="NCID0EENAC" xlink:type="simple">29°34'N, 103°25'E</named-content>
                </named-content>
              </td></tr><tr><td rowspan="1" colspan="1">SCMP*</td><td rowspan="1" colspan="1">Muping, Baoxing, Sichuan</td><td rowspan="1" colspan="1">1248</td><td rowspan="1" colspan="2">
                <named-content xmlns:xlink="http://www.w3.org/1999/xlink" content-type="dwc:verbatimCoordinates" xlink:type="simple">
                  <named-content content-type="geo-json" specific-use="{&#34;type&#34;:&#34;Point&#34;,&#34;coordinates&#34;:[102.800000,30.333333]}" id="NCID0E1NAC" xlink:type="simple">30°20'N, 102°48'E</named-content>
                </named-content>
              </td></tr><tr><td rowspan="1" colspan="1">SCSL*</td><td rowspan="1" colspan="1">Shangli, Yaan, Sichuan</td><td rowspan="1" colspan="1">862</td><td rowspan="1" colspan="2">
                <named-content xmlns:xlink="http://www.w3.org/1999/xlink" content-type="dwc:verbatimCoordinates" xlink:type="simple">
                  <named-content content-type="geo-json" specific-use="{&#34;type&#34;:&#34;Point&#34;,&#34;coordinates&#34;:[103.066667,30.183333]}" id="NCID0EQOAC" xlink:type="simple">30°11'N, 103°04'E</named-content>
                </named-content>
              </td></tr><tr><td rowspan="1" colspan="1">SCSS*</td><td rowspan="1" colspan="1">Shuangshi, Lushan, Sichuan</td><td rowspan="1" colspan="1">928</td><td rowspan="1" colspan="2">
                <named-content xmlns:xlink="http://www.w3.org/1999/xlink" content-type="dwc:verbatimCoordinates" xlink:type="simple">
                  <named-content content-type="geo-json" specific-use="{&#34;type&#34;:&#34;Point&#34;,&#34;coordinates&#34;:[102.916667,30.250000]}" id="NCID0EGPAC" xlink:type="simple">30°15'N, 102°55'E</named-content>
                </named-content>
              </td></tr><tr><td rowspan="1" colspan="1">SCYJ*</td><td rowspan="1" colspan="1">Siping, Yingjing, Sichuan</td><td rowspan="1" colspan="1">1448</td><td rowspan="1" colspan="2">
                <named-content xmlns:xlink="http://www.w3.org/1999/xlink" content-type="dwc:verbatimCoordinates" xlink:type="simple">
                  <named-content content-type="geo-json" specific-use="{&#34;type&#34;:&#34;Point&#34;,&#34;coordinates&#34;:[102.616667,29.716667]}" id="NCID0E3PAC" xlink:type="simple">29°43'N, 102°37'E</named-content>
                </named-content>
              </td></tr><tr><td rowspan="1" colspan="1">GZNL</td><td rowspan="1" colspan="1">Nanlong, Kaiyang, Guizhou</td><td rowspan="1" colspan="1">986</td><td rowspan="1" colspan="2">
                <named-content xmlns:xlink="http://www.w3.org/1999/xlink" content-type="dwc:verbatimCoordinates" xlink:type="simple">
                  <named-content content-type="geo-json" specific-use="{&#34;type&#34;:&#34;Point&#34;,&#34;coordinates&#34;:[107.083333,27.083333]}" id="NCID0ETAAE" xlink:type="simple">27°05'N, 107°05'E</named-content>
                </named-content>
              </td></tr><tr><td rowspan="1" colspan="1">GZYH</td><td rowspan="1" colspan="1">Hekan, Yanhe, Guizhou</td><td rowspan="1" colspan="1">637</td><td rowspan="1" colspan="2">
                <named-content xmlns:xlink="http://www.w3.org/1999/xlink" content-type="dwc:verbatimCoordinates" xlink:type="simple">
                  <named-content content-type="geo-json" specific-use="{&#34;type&#34;:&#34;Point&#34;,&#34;coordinates&#34;:[108.150000,29.033333]}" id="NCID0EJBAE" xlink:type="simple">29°02'N, 108°09'E</named-content>
                </named-content>
              </td></tr><tr><td rowspan="1" colspan="1">GZZA</td><td rowspan="1" colspan="1">Fengyi, Zheng’an, Guizhou</td><td rowspan="1" colspan="1">792</td><td rowspan="1" colspan="2">
                <named-content xmlns:xlink="http://www.w3.org/1999/xlink" content-type="dwc:verbatimCoordinates" xlink:type="simple">
                  <named-content content-type="geo-json" specific-use="{&#34;type&#34;:&#34;Point&#34;,&#34;coordinates&#34;:[107.850000,28.716667]}" id="NCID0E6BAE" xlink:type="simple">28°43'N, 107°51'E</named-content>
                </named-content>
              </td></tr><tr><td rowspan="1" colspan="1">CQFL</td><td rowspan="1" colspan="1">Mawu, Fuling, Chongqing</td><td rowspan="1" colspan="1">935</td><td rowspan="1" colspan="2">
                <named-content xmlns:xlink="http://www.w3.org/1999/xlink" content-type="dwc:verbatimCoordinates" xlink:type="simple">
                  <named-content content-type="geo-json" specific-use="{&#34;type&#34;:&#34;Point&#34;,&#34;coordinates&#34;:[107.316667,29.516667]}" id="NCID0EVCAE" xlink:type="simple">29°31'N, 107°19'E</named-content>
                </named-content>
              </td></tr><tr><td rowspan="1" colspan="1">CQYC</td><td rowspan="1" colspan="1">Chashanzhuhai, Yongchuan, Chongqing</td><td rowspan="1" colspan="1">762</td><td rowspan="1" colspan="2">
                <named-content xmlns:xlink="http://www.w3.org/1999/xlink" content-type="dwc:verbatimCoordinates" xlink:type="simple">
                  <named-content content-type="geo-json" specific-use="{&#34;type&#34;:&#34;Point&#34;,&#34;coordinates&#34;:[105.966667,29.466667]}" id="NCID0ELDAE" xlink:type="simple">29°28'N, 105°58'E</named-content>
                </named-content>
              </td></tr><tr><td rowspan="1" colspan="1">SCHJ</td><td rowspan="1" colspan="1">Fubao, Hejiang, Sichuan</td><td rowspan="1" colspan="1">723</td><td rowspan="1" colspan="2">
                <named-content xmlns:xlink="http://www.w3.org/1999/xlink" content-type="dwc:verbatimCoordinates" xlink:type="simple">
                  <named-content content-type="geo-json" specific-use="{&#34;type&#34;:&#34;Point&#34;,&#34;coordinates&#34;:[105.983333,29.466667]}" id="NCID0EBEAE" xlink:type="simple">29°28'N, 105°59'E</named-content>
                </named-content>
              </td></tr><tr><td rowspan="1" colspan="1">SCMB</td><td rowspan="1" colspan="1">Dazhubao, Mabian, Sichuan</td><td rowspan="1" colspan="1">1147</td><td rowspan="1" colspan="2">
                <named-content xmlns:xlink="http://www.w3.org/1999/xlink" content-type="dwc:verbatimCoordinates" xlink:type="simple">
                  <named-content content-type="geo-json" specific-use="{&#34;type&#34;:&#34;Point&#34;,&#34;coordinates&#34;:[103.500000,29.000000]}" id="NCID0EXEAE" xlink:type="simple">29°00'N, 103°30'E</named-content>
                </named-content>
              </td></tr><tr><td rowspan="1" colspan="1">SCXH</td><td rowspan="1" colspan="1">Xiaohe, Lushan, Sichuan</td><td rowspan="1" colspan="1">1192</td><td rowspan="1" colspan="2">
                <named-content xmlns:xlink="http://www.w3.org/1999/xlink" content-type="dwc:verbatimCoordinates" xlink:type="simple">
                  <named-content content-type="geo-json" specific-use="{&#34;type&#34;:&#34;Point&#34;,&#34;coordinates&#34;:[103.116667,30.483333]}" id="NCID0ENFAE" xlink:type="simple">30°29'N, 103°07'E</named-content>
                </named-content>
              </td></tr><tr><td rowspan="1" colspan="1">SCCM</td><td rowspan="1" colspan="1">Caomigang, Lushan, Sichuan</td><td rowspan="1" colspan="1">1534</td><td rowspan="1" colspan="2">
                <named-content xmlns:xlink="http://www.w3.org/1999/xlink" content-type="dwc:verbatimCoordinates" xlink:type="simple">
                  <named-content content-type="geo-json" specific-use="{&#34;type&#34;:&#34;Point&#34;,&#34;coordinates&#34;:[103.083333,30.433333]}" id="NCID0EDGAE" xlink:type="simple">30°26'N, 103°05'E</named-content>
                </named-content>
              </td></tr><tr><td rowspan="1" colspan="1">SCQL</td><td rowspan="1" colspan="1">Youzha, Qionglai, Sichuan</td><td rowspan="1" colspan="1">1067</td><td rowspan="1" colspan="2">
                <named-content xmlns:xlink="http://www.w3.org/1999/xlink" content-type="dwc:verbatimCoordinates" xlink:type="simple">
                  <named-content content-type="geo-json" specific-use="{&#34;type&#34;:&#34;Point&#34;,&#34;coordinates&#34;:[103.233333,30.433333]}" id="NCID0EZGAE" xlink:type="simple">30°26'N, 103°14'E</named-content>
                </named-content>
              </td></tr><tr><td rowspan="1" colspan="1">SCMT</td><td rowspan="1" colspan="1">Naobao, Qionglai, Sichuan</td><td rowspan="1" colspan="1">1468</td><td rowspan="1" colspan="2">
                <named-content xmlns:xlink="http://www.w3.org/1999/xlink" content-type="dwc:verbatimCoordinates" xlink:type="simple">
                  <named-content content-type="geo-json" specific-use="{&#34;type&#34;:&#34;Point&#34;,&#34;coordinates&#34;:[103.116667,30.416667]}" id="NCID0EPHAE" xlink:type="simple">30°25'N, 103°07'E</named-content>
                </named-content>
              </td></tr><tr><td rowspan="1" colspan="1">SCLG</td><td rowspan="1" colspan="1">Lingguan, Baoxing, Sichuan</td><td rowspan="1" colspan="1">1068</td><td rowspan="1" colspan="2">
                <named-content xmlns:xlink="http://www.w3.org/1999/xlink" content-type="dwc:verbatimCoordinates" xlink:type="simple">
                  <named-content content-type="geo-json" specific-use="{&#34;type&#34;:&#34;Point&#34;,&#34;coordinates&#34;:[102.800000,30.300000]}" id="NCID0EFIAE" xlink:type="simple">30°18'N, 102°48'E</named-content>
                </named-content>
              </td></tr><tr><td rowspan="1" colspan="1">SCWN</td><td rowspan="1" colspan="1">Wanniansi, Emei Mountain, Sichuan</td><td rowspan="1" colspan="1">1110</td><td rowspan="1" colspan="2">
                <named-content xmlns:xlink="http://www.w3.org/1999/xlink" content-type="dwc:verbatimCoordinates" xlink:type="simple">
                  <named-content content-type="geo-json" specific-use="{&#34;type&#34;:&#34;Point&#34;,&#34;coordinates&#34;:[107.850000,28.716667]}" id="NCID0E2IAE" xlink:type="simple">28°43'N, 107°51'E</named-content>
                </named-content>
              </td></tr><tr><td rowspan="12" colspan="1">
                <italic><tp:taxon-name>
                    <tp:taxon-name-part taxon-name-part-type="genus" reg="Epimedium">E.</tp:taxon-name-part>
                    <tp:taxon-name-part taxon-name-part-type="species" reg="leptorrhizum">leptorrhizum</tp:taxon-name-part>
                  </tp:taxon-name></italic>
              </td><td rowspan="1" colspan="1">GZGY*</td><td rowspan="1" colspan="1">Shuikousi, Guiyang, Guizhou</td><td rowspan="1" colspan="1">1145</td><td rowspan="1" colspan="2">
                <named-content xmlns:xlink="http://www.w3.org/1999/xlink" content-type="dwc:verbatimCoordinates" xlink:type="simple">
                  <named-content content-type="geo-json" specific-use="{&#34;type&#34;:&#34;Point&#34;,&#34;coordinates&#34;:[106.733333,26.566667]}" id="NCID0EAKAE" xlink:type="simple">26°34'N, 106°44'E</named-content>
                </named-content>
              </td></tr><tr><td rowspan="1" colspan="1">GZST*</td><td rowspan="1" colspan="1">Ganlong, Songtao, Guizhou</td><td rowspan="1" colspan="1">907</td><td rowspan="1" colspan="2">
                <named-content xmlns:xlink="http://www.w3.org/1999/xlink" content-type="dwc:verbatimCoordinates" xlink:type="simple">
                  <named-content content-type="geo-json" specific-use="{&#34;type&#34;:&#34;Point&#34;,&#34;coordinates&#34;:[108.683333,28.316667]}" id="NCID0EWKAE" xlink:type="simple">28°19'N, 108°41'E</named-content>
                </named-content>
              </td></tr><tr><td rowspan="1" colspan="1">HNBJ*</td><td rowspan="1" colspan="1">Zhuping, Baojing, Hunan</td><td rowspan="1" colspan="1">978</td><td rowspan="1" colspan="2">
                <named-content xmlns:xlink="http://www.w3.org/1999/xlink" content-type="dwc:verbatimCoordinates" xlink:type="simple">
                  <named-content content-type="geo-json" specific-use="{&#34;type&#34;:&#34;Point&#34;,&#34;coordinates&#34;:[109.200000,28.600000]}" id="NCID0EMLAE" xlink:type="simple">28°36'N, 109°12'E</named-content>
                </named-content>
              </td></tr><tr><td rowspan="1" colspan="1">HBGP</td><td rowspan="1" colspan="1">Gongjiaping, Enshi, Hubei</td><td rowspan="1" colspan="1">1523</td><td rowspan="1" colspan="2">
                <named-content xmlns:xlink="http://www.w3.org/1999/xlink" content-type="dwc:verbatimCoordinates" xlink:type="simple">
                  <named-content content-type="geo-json" specific-use="{&#34;type&#34;:&#34;Point&#34;,&#34;coordinates&#34;:[109.733333,30.166667]}" id="NCID0ECMAE" xlink:type="simple">30°10'N, 109°44'E</named-content>
                </named-content>
              </td></tr><tr><td rowspan="1" colspan="1">HBMF</td><td rowspan="1" colspan="1">Mufu, Enshi, Hubei</td><td rowspan="1" colspan="1">1080</td><td rowspan="1" colspan="2">
                <named-content xmlns:xlink="http://www.w3.org/1999/xlink" content-type="dwc:verbatimCoordinates" xlink:type="simple">
                  <named-content content-type="geo-json" specific-use="{&#34;type&#34;:&#34;Point&#34;,&#34;coordinates&#34;:[108.933333,30.283333]}" id="NCID0EYMAE" xlink:type="simple">30°17'N, 108°56'E</named-content>
                </named-content>
              </td></tr><tr><td rowspan="1" colspan="1">HBLC</td><td rowspan="1" colspan="1">Fubaoshan, Lichuan, Hubei</td><td rowspan="1" colspan="1">1386</td><td rowspan="1" colspan="2">
                <named-content xmlns:xlink="http://www.w3.org/1999/xlink" content-type="dwc:verbatimCoordinates" xlink:type="simple">
                  <named-content content-type="geo-json" specific-use="{&#34;type&#34;:&#34;Point&#34;,&#34;coordinates&#34;:[108.716667,30.200000]}" id="NCID0EONAE" xlink:type="simple">30°12'N, 108°43'E</named-content>
                </named-content>
              </td></tr><tr><td rowspan="1" colspan="1">HBTB</td><td rowspan="1" colspan="1">Tuanbao, Lichuan, Hubei</td><td rowspan="1" colspan="1">1200</td><td rowspan="1" colspan="2">
                <named-content xmlns:xlink="http://www.w3.org/1999/xlink" content-type="dwc:verbatimCoordinates" xlink:type="simple">
                  <named-content content-type="geo-json" specific-use="{&#34;type&#34;:&#34;Point&#34;,&#34;coordinates&#34;:[109.116667,30.366667]}" id="NCID0EEOAE" xlink:type="simple">30°22'N, 109°07'E</named-content>
                </named-content>
              </td></tr><tr><td rowspan="1" colspan="1">GZLC</td><td rowspan="1" colspan="1">Longchang, Kaili, Guizhou</td><td rowspan="1" colspan="1">796</td><td rowspan="1" colspan="2">
                <named-content xmlns:xlink="http://www.w3.org/1999/xlink" content-type="dwc:verbatimCoordinates" xlink:type="simple">
                  <named-content content-type="geo-json" specific-use="{&#34;type&#34;:&#34;Point&#34;,&#34;coordinates&#34;:[107.933333,26.650000]}" id="NCID0E1OAE" xlink:type="simple">26°39'N, 107°56'E</named-content>
                </named-content>
              </td></tr><tr><td rowspan="1" colspan="1">GZLS</td><td rowspan="1" colspan="1">Lingshan, Guiyang, Guizhou</td><td rowspan="1" colspan="1">1207</td><td rowspan="1" colspan="2">
                <named-content xmlns:xlink="http://www.w3.org/1999/xlink" content-type="dwc:verbatimCoordinates" xlink:type="simple">
                  <named-content content-type="geo-json" specific-use="{&#34;type&#34;:&#34;Point&#34;,&#34;coordinates&#34;:[106.700000,26.600000]}" id="NCID0EQPAE" xlink:type="simple">26°36'N, 106°42'E</named-content>
                </named-content>
              </td></tr><tr><td rowspan="1" colspan="1">GZMH</td><td rowspan="1" colspan="1">Muhuang, Yinjiang, Guizhou</td><td rowspan="1" colspan="1">1300</td><td rowspan="1" colspan="2">
                <named-content xmlns:xlink="http://www.w3.org/1999/xlink" content-type="dwc:verbatimCoordinates" xlink:type="simple">
                  <named-content content-type="geo-json" specific-use="{&#34;type&#34;:&#34;Point&#34;,&#34;coordinates&#34;:[108.700000,28.033333]}" id="NCID0EGQAE" xlink:type="simple">28°02'N, 108°42'E</named-content>
                </named-content>
              </td></tr><tr><td rowspan="1" colspan="1">ZJLQ</td><td rowspan="1" colspan="1">Cukeng, Longquan, Zhejiang</td><td rowspan="1" colspan="1">1210</td><td rowspan="1" colspan="2">
                <named-content xmlns:xlink="http://www.w3.org/1999/xlink" content-type="dwc:verbatimCoordinates" xlink:type="simple">
                  <named-content content-type="geo-json" specific-use="{&#34;type&#34;:&#34;Point&#34;,&#34;coordinates&#34;:[119.166667,27.916667]}" id="NCID0E3QAE" xlink:type="simple">27°55'N, 119°10'E</named-content>
                </named-content>
              </td></tr><tr><td rowspan="1" colspan="1">GDNL</td><td rowspan="1" colspan="1">Ruyuan, Shaoguan, Guangdong</td><td rowspan="1" colspan="1">670</td><td rowspan="1" colspan="2">
                <named-content xmlns:xlink="http://www.w3.org/1999/xlink" content-type="dwc:verbatimCoordinates" xlink:type="simple">
                  <named-content content-type="geo-json" specific-use="{&#34;type&#34;:&#34;Point&#34;,&#34;coordinates&#34;:[113.050000,24.916667]}" id="NCID0ESRAE" xlink:type="simple">24°55'N, 113°03'E</named-content>
                </named-content>
              </td></tr><tr><td rowspan="3" colspan="1">
                <italic><tp:taxon-name>
                    <tp:taxon-name-part taxon-name-part-type="genus" reg="Epimedium">E.</tp:taxon-name-part>
                    <tp:taxon-name-part taxon-name-part-type="species" reg="pauciflorum">pauciflorum</tp:taxon-name-part>
                  </tp:taxon-name></italic>
              </td><td rowspan="1" colspan="1">SCWC*</td><td rowspan="1" colspan="1">Yanmen, Wenchuan, Sichuan</td><td rowspan="1" colspan="1">1817</td><td rowspan="1" colspan="2">
                <named-content xmlns:xlink="http://www.w3.org/1999/xlink" content-type="dwc:verbatimCoordinates" xlink:type="simple">
                  <named-content content-type="geo-json" specific-use="{&#34;type&#34;:&#34;Point&#34;,&#34;coordinates&#34;:[103.566667,31.450000]}" id="NCID0EXSAE" xlink:type="simple">31°27'N, 103°34'E</named-content>
                </named-content>
              </td></tr><tr><td rowspan="1" colspan="1">SCMS*</td><td rowspan="1" colspan="1">Miansi, Wenchuan, Sichuan</td><td rowspan="1" colspan="1">1780</td><td rowspan="1" colspan="2">
                <named-content xmlns:xlink="http://www.w3.org/1999/xlink" content-type="dwc:verbatimCoordinates" xlink:type="simple">
                  <named-content content-type="geo-json" specific-use="{&#34;type&#34;:&#34;Point&#34;,&#34;coordinates&#34;:[103.816667,31.583333]}" id="NCID0ENTAE" xlink:type="simple">31°35'N, 103°49'E</named-content>
                </named-content>
              </td></tr><tr><td rowspan="1" colspan="1">SCJZ*</td><td rowspan="1" colspan="1">Jingzhou, Maoxian, Sichuan</td><td rowspan="1" colspan="1">1800</td><td rowspan="1" colspan="2">
                <named-content xmlns:xlink="http://www.w3.org/1999/xlink" content-type="dwc:verbatimCoordinates" xlink:type="simple">
                  <named-content content-type="geo-json" specific-use="{&#34;type&#34;:&#34;Point&#34;,&#34;coordinates&#34;:[103.883333,31.700000]}" id="NCID0EDUAE" xlink:type="simple">31°42'N, 103°53'E</named-content>
                </named-content>
              </td></tr><tr><td rowspan="2" colspan="1">
                <italic><tp:taxon-name>
                    <tp:taxon-name-part taxon-name-part-type="genus" reg="Epimedium">E.</tp:taxon-name-part>
                    <tp:taxon-name-part taxon-name-part-type="species" reg="mikinorii">mikinorii</tp:taxon-name-part>
                  </tp:taxon-name></italic>
              </td><td rowspan="1" colspan="1">HBES*</td><td rowspan="1" colspan="1">Baiguo, Enshi, Hubei</td><td rowspan="1" colspan="1">754</td><td rowspan="1" colspan="2">
                <named-content xmlns:xlink="http://www.w3.org/1999/xlink" content-type="dwc:verbatimCoordinates" xlink:type="simple">
                  <named-content content-type="geo-json" specific-use="{&#34;type&#34;:&#34;Point&#34;,&#34;coordinates&#34;:[109.366667,30.233333]}" id="NCID0EIVAE" xlink:type="simple">30°14'N, 109°22'E</named-content>
                </named-content>
              </td></tr><tr><td rowspan="1" colspan="1">HBXT*</td><td rowspan="1" colspan="1">Xintang, Enshi, Hubei</td><td rowspan="1" colspan="1">1370</td><td rowspan="1" colspan="2">
                <named-content xmlns:xlink="http://www.w3.org/1999/xlink" content-type="dwc:verbatimCoordinates" xlink:type="simple">
                  <named-content content-type="geo-json" specific-use="{&#34;type&#34;:&#34;Point&#34;,&#34;coordinates&#34;:[109.683333,30.216667]}" id="NCID0E5VAE" xlink:type="simple">30°13'N, 109°41'E</named-content>
                </named-content>
              </td></tr><tr><td rowspan="1" colspan="1">
                <italic><tp:taxon-name>
                    <tp:taxon-name-part taxon-name-part-type="genus" reg="Epimedium">E.</tp:taxon-name-part>
                    <tp:taxon-name-part taxon-name-part-type="species" reg="glandulosopilosum">glandulosopilosum</tp:taxon-name-part>
                  </tp:taxon-name></italic>
              </td><td rowspan="1" colspan="1">CQWX*</td><td rowspan="1" colspan="1">Tongcheng, Wuxi, Chongqing</td><td rowspan="1" colspan="1">1161</td><td rowspan="1" colspan="2">
                <named-content xmlns:xlink="http://www.w3.org/1999/xlink" content-type="dwc:verbatimCoordinates" xlink:type="simple">
                  <named-content content-type="geo-json" specific-use="{&#34;type&#34;:&#34;Point&#34;,&#34;coordinates&#34;:[109.766667,31.383333]}" id="NCID0EDXAE" xlink:type="simple">31°23'N, 109°46'E</named-content>
                </named-content>
              </td></tr></tbody></table><table-wrap-foot><fn><p>*: the population with flower colour variation</p></fn></table-wrap-foot></table-wrap></tp:treatment-sec></tp:taxon-treatment>
