# Supplementary material for: The taxonomic relevance of flower colour for Epimedium (Berberidaceae), with morphological and nomenclatural notes for five species from China
Source: PhytoKeys. 2019 Feb 27;(118):33–64. doi: 10.3897/phytokeys.118.30268 (PMC6403203; doi:10.3897/phytokeys.118.30268)
Supplement: XML Treatment for Epimedium mikinorii [file phytokeys.118.30268-treatment4.xml]

<!DOCTYPE tp:taxon-treatment
  PUBLIC "-//TaxonX//DTD Taxonomic Treatment Publishing DTD v0 20100105//EN" "tax-treatment-NSO.dtd">
<tp:taxon-treatment xmlns:tp="http://www.plazi.org/taxpub"><tp:treatment-meta><kwd-group><label>Taxon classification</label><kwd><named-content xmlns:xlink="http://www.w3.org/1999/xlink" content-type="kingdom">Plantae</named-content></kwd><kwd><named-content xmlns:xlink="http://www.w3.org/1999/xlink" content-type="order">Ranunculales</named-content></kwd><kwd><named-content xmlns:xlink="http://www.w3.org/1999/xlink" content-type="family">Berberidaceae</named-content></kwd></kwd-group><mixed-citation publication-type="journal"><person-group><name><surname>Xu</surname><given-names>Yanqin</given-names></name><name><surname>Liu</surname><given-names>Linjian</given-names></name><name><surname>Liu</surname><given-names>Shaoxiong</given-names></name><name><surname>He</surname><given-names>Yiming</given-names></name><name><surname>Li</surname><given-names>Renqing</given-names></name><name><surname>Ge</surname><given-names>Fei</given-names></name></person-group><article-title>The taxonomic relevance of flower colour for <italic><tp:taxon-name><tp:taxon-name-part taxon-name-part-type="genus" reg="Epimedium">Epimedium</tp:taxon-name-part></tp:taxon-name></italic> (<tp:taxon-name><tp:taxon-name-part taxon-name-part-type="family">Berberidaceae</tp:taxon-name-part></tp:taxon-name>), with morphological and nomenclatural notes for five species from China</article-title><source>PhytoKeys</source><day>27</day><month>2</month><year>2019</year><volume>2019</volume><issue>118</issue><fpage>33</fpage><lpage>64</lpage><pub-id pub-id-type="doi">10.3897/phytokeys.118.30268</pub-id></mixed-citation></tp:treatment-meta><tp:nomenclature><label>4.</label><tp:taxon-name>
            <tp:taxon-name-part taxon-name-part-type="genus" reg="Epimedium">Epimedium</tp:taxon-name-part>
            <tp:taxon-name-part taxon-name-part-type="species" reg="mikinorii">mikinorii</tp:taxon-name-part>
          </tp:taxon-name><tp:taxon-authority>Stearn, Kew Bull. 53: 214. 1998</tp:taxon-authority><xref ref-type="fig" rid="F6">Fig. 6</xref><!--PageBreak --><!--PageBreak --></tp:nomenclature><tp:treatment-sec sec-type="material" id="SECID0E2OBG"><title>Type.</title><p>CHINA. Hubei: Enshi, 670 m, April 1995, <italic>Ogisu 95039</italic>, cultivated at Blackthorn Nursery, Kilmeston, Hampshire; collected by W.T.Stearn, 5 April 1997 (holotype: K, not seem).</p></tp:treatment-sec><tp:treatment-sec sec-type="description" id="SECID0EDPBG"><title>Description.</title><p>Herbs 26–94 cm tall. Rhizome compact. Leaves basal and cauline, trifoliolate; leaflets adaxially dark green, lanceolate, 8–17.4 × 3–8.6 cm, leathery, abaxially glaucous, glabrous or with appressed hairs, base cordate with equal lobes rounded, those of lateral leaflets oblique with outer lobe large and acute, inner lobe smaller and rounded, margin closely spinose-serrulate, apex long acuminate. Flowering stem with 2 opposite or occasionally 3-whorled trifoliolate leaves. Inflorescence compound, loose, 8–50(–85)-flowered, ca. 7–30 cm long, glabrous, with lower peduncles 3–5-flowered. Pedicel 1.0–1.5 cm long, glabrous. Flowers ca. 2.5–3.5 cm in diam. Outer sepals oblong, 4–6 × 2–4 mm; inner sepals yellowish, white, rose-tinged or rose, elliptic, 11–16 × 7–12 mm. Petals longer and much narrower than inner sepals, yellow, orange, purple or purple with yellow-edged lamina ca. 3.5 mm high; spur slightly curved or almost straight, subulate, elongated, 15–20 mm long. Stamens ca. 4 mm long; anthers yellow or green, ca. 3 mm long. Follicles oblong, 8–15 mm long; style rostriform. Seeds numerous.</p></tp:treatment-sec><tp:treatment-sec sec-type="distribution" id="SECID0EIPBG"><title>Distribution and habitat.</title><p><italic><tp:taxon-name><tp:taxon-name-part taxon-name-part-type="genus" reg="Epimedium">Epimedium</tp:taxon-name-part><tp:taxon-name-part taxon-name-part-type="species" reg="mikinorii">mikinorii</tp:taxon-name-part></tp:taxon-name></italic> is restricted to the mountains of Hubei (Enshi), Western of China, usually occurring at elevations ranging from 500 m to 1700 m (Fig. <xref ref-type="fig" rid="F4">4</xref>).</p></tp:treatment-sec><tp:treatment-sec sec-type="phenology" id="SECID0E4PBG"><title>Phenology.</title><p><italic><tp:taxon-name><tp:taxon-name-part taxon-name-part-type="genus" reg="Epimedium">Epimedium</tp:taxon-name-part><tp:taxon-name-part taxon-name-part-type="species" reg="mikinorii">mikinorii</tp:taxon-name-part></tp:taxon-name></italic> flowers from April to June, and fruits from May to June.</p></tp:treatment-sec><tp:treatment-sec sec-type="Taxonomical remarks" id="SECID0EOQBG"><title>Taxonomical remarks.</title><p>The field investigation found extensive colour variations. The inner sepals have different colours, ranging from white, rose-tinged, purple-tinged, through to rose and pale purple. Petals also exhibited abundant colour variation, such as yellow, orange, purple, purple but laminae yellow-edged or yellow at both ends while purple in the middle. Although the specimens of <italic><tp:taxon-name><tp:taxon-name-part taxon-name-part-type="genus" reg="Epimedium">E.</tp:taxon-name-part><tp:taxon-name-part taxon-name-part-type="species" reg="mikinorii">mikinorii</tp:taxon-name-part></tp:taxon-name></italic> that can be referred to are very limited, the characters and the descriptions of some herbarium specimens were consistent with our observations. Some specimens from Enshi had yellow flowers (<italic>B. L. Guo &amp; X. Z. Luo 89012</italic>) or the flower colour varied from pale yellow to pale purple and purple (<italic>B. L. Guo A29, B. L. Guo A50</italic>) or from yellow to orange and pale purple (<italic>B. L. Guo &amp; J. J. Liu 0810</italic>).</p><p>According to our field investigation and the common garden experiment on two populations, parts of the spurs were almost straight, while most were slightly curved (Fig. <xref ref-type="fig" rid="F6">6</xref>). The petals, in fact, presented a continuous variation from much longer to slightly longer than the inner sepals (Fig. <xref ref-type="fig" rid="F6">6</xref>).</p><fig id="F6" position="float" orientation="portrait"><label>Figure 6.</label><caption><p>The variations and morphological characters of <italic><tp:taxon-name><tp:taxon-name-part taxon-name-part-type="genus" reg="Epimedium">E.</tp:taxon-name-part><tp:taxon-name-part taxon-name-part-type="species" reg="mikinorii">mikinorii</tp:taxon-name-part></tp:taxon-name></italic>. <bold>A</bold> colour variations of inner sepals <bold>B</bold> colour variations of petals <bold>C</bold> individuals that with different flower colour.</p></caption><graphic xmlns:xlink="http://www.w3.org/1999/xlink" xlink:href="phytokeys-118-033-g006.jpg" position="float" orientation="portrait" xlink:type="simple" id="oo_267864.jpg"/></fig><p>As far as the indumentum of leaves concerned, we observed that approximately 40% of the individuals from HBES (near its type locality) and some individuals from HBXT were with white appressed hairs abaxially. Moreover, all the previous descrip<!--PageBreak -->tions and specimens on the flowering stem of <italic><tp:taxon-name><tp:taxon-name-part taxon-name-part-type="genus" reg="Epimedium">E.</tp:taxon-name-part><tp:taxon-name-part taxon-name-part-type="species" reg="mikinorii">mikinorii</tp:taxon-name-part></tp:taxon-name></italic> were with 2 opposite trifoliolate leaves. However, 3-whorled trifoliolate was also observed in the HBES population (<italic>S. X. Liu et al. 2016017</italic>).</p></tp:treatment-sec><tp:treatment-sec sec-type="material" id="SECID0E5SBG"><title>Additional specimens examined.</title><p>CHINA. <bold>Hubei</bold>: Baiguo, Enshi, 754 m, 21 April 2016, <italic>S. X. Liu et al. 2016017</italic> (<named-content xmlns:xlink="http://www.w3.org/1999/xlink" content-type="dwc:institutional_code" xlink:type="simple">JXCM</named-content>); Xiashuba, Baiguo, Enshi, 500 m, 4 May 1989, <italic>B. L. Guo &amp; X. Z. Luo 89012</italic> (IMD); Baiguo, Enshi, 852 m, 8 April 2004, <!--PageBreak --><italic>B. L. Guo A29</italic> (IMD); Jinlong, Dengta, Enshi, 1100 m, 22 April 1974, <italic>X. S. Zou 74001</italic> (HIB); Dongliushui, Dengta, Enshi, 900 m, 25 April 1974, <italic>X. S. Zou 74006</italic> (HIB); Xintang, Enshi, 1100 m, 5 December 2004, <italic>Y. J. Zhang &amp; X. D. Li 011</italic> (HIB); Baiguoping, Enshi, 970 m, 5 December 2004, <italic>Y. J. Zhang &amp; X. D. Li 017</italic> (HIB); Xintang, Enshi, 985 m, 6 December 2004, <italic>Y. J. Zhang &amp; X. D. Li 019</italic> (HIB); Xintang, Enshi, 2 June 1974, <italic>Y. J. Ma 277</italic> (HIB); Huangjindong, Xianfeng, 829 m, 7 April 2004, <italic>B. L. Guo A48</italic> (IMD); Longfeng, Enshi, 533 m, 8 April 2004, <italic>B. L. Guo A50</italic> (IMD); Changlinggang, Shaunghe, Enshi, 1700 m, 20 August 2005, <italic>B. L. Guo 05118</italic> (IMD); Luzhuba, Baiyangping, Enshi, 635 m, 9 April 2008, <italic>B. L. Guo &amp; J. J. Liu 0807</italic> (IMD); Shaziba, Sancha, Enshi, 944 m, 12 April 2008, <italic>B. L. Guo &amp; J. J. Liu 0809</italic> (IMD); Changlinggang, Enshi, 1677 m, 13 April 2008, <italic>B. L. Guo &amp; J. J. Liu 0810</italic> (IMD).</p></tp:treatment-sec><tp:treatment-sec><!--Section generated to contain objects referenced in tp:taxon-treatment.--><fig id="F4" position="float" orientation="portrait"><label>Figure 4.</label><caption><p>Geographical variation in flower colour patterns within <italic><tp:taxon-name><tp:taxon-name-part taxon-name-part-type="genus" reg="Epimedium">E.</tp:taxon-name-part><tp:taxon-name-part taxon-name-part-type="species" reg="leptorrhizum">leptorrhizum</tp:taxon-name-part></tp:taxon-name></italic> (boxes), <italic><tp:taxon-name><tp:taxon-name-part taxon-name-part-type="genus" reg="Epimedium">E.</tp:taxon-name-part><tp:taxon-name-part taxon-name-part-type="species" reg="pauciflorum">pauciflorum</tp:taxon-name-part></tp:taxon-name></italic> (circles), <italic><tp:taxon-name><tp:taxon-name-part taxon-name-part-type="genus" reg="Epimedium">E.</tp:taxon-name-part><tp:taxon-name-part taxon-name-part-type="species" reg="mikinorii">mikinorii</tp:taxon-name-part></tp:taxon-name></italic> (diamonds) and <italic><tp:taxon-name><tp:taxon-name-part taxon-name-part-type="genus" reg="Epimedium">E.</tp:taxon-name-part><tp:taxon-name-part taxon-name-part-type="species" reg="glandulosopilosum">glandulosopilosum</tp:taxon-name-part></tp:taxon-name></italic> (triangle). The colour of the boxes, circles, diamonds and triangle represent flower colour. The population codes are shown in Table <xref ref-type="table" rid="T1">1</xref>. The left area of the red dotted line is western China.</p></caption><graphic xmlns:xlink="http://www.w3.org/1999/xlink" xlink:href="phytokeys-118-033-g004.jpg" position="float" orientation="portrait" xlink:type="simple" id="oo_267862.jpg"/></fig><table-wrap id="T1" position="float" orientation="portrait"><label>Table 1.</label><caption><p>Location and habitat characters of five <italic><tp:taxon-name><tp:taxon-name-part taxon-name-part-type="genus" reg="Epimedium">Epimedium</tp:taxon-name-part></tp:taxon-name></italic> species.</p></caption><table id="TID0EUJBI" rules="all"><tbody><tr><td rowspan="1" colspan="1">
                <bold>Species</bold>
              </td><td rowspan="1" colspan="1">
                <bold>Population code</bold>
              </td><td rowspan="1" colspan="1">
                <bold>Location (China)</bold>
              </td><td rowspan="1" colspan="1">
                <bold>Elevation (m)</bold>
              </td><td rowspan="1" colspan="1">
                <bold>Latitude (N)</bold>
              </td><td rowspan="1" colspan="1">
                <bold>Longitude (E)</bold>
              </td></tr><tr><td rowspan="19" colspan="1">
                <italic><tp:taxon-name>
                    <tp:taxon-name-part taxon-name-part-type="genus" reg="Epimedium">E.</tp:taxon-name-part>
                    <tp:taxon-name-part taxon-name-part-type="species" reg="acuminatum">acuminatum</tp:taxon-name-part>
                  </tp:taxon-name></italic>
              </td><td rowspan="1" colspan="1">CQNC*</td><td rowspan="1" colspan="1">Tianxing, Nanchuan, Chongqing</td><td rowspan="1" colspan="1">899</td><td rowspan="1" colspan="2">
                <named-content xmlns:xlink="http://www.w3.org/1999/xlink" content-type="dwc:verbatimCoordinates" xlink:type="simple">
                  <named-content content-type="geo-json" specific-use="{&#34;type&#34;:&#34;Point&#34;,&#34;coordinates&#34;:[107.116667,29.050000]}" id="NCID0EOMAC" xlink:type="simple">29°03'N, 107°07'E</named-content>
                </named-content>
              </td></tr><tr><td rowspan="1" colspan="1">SCEM*</td><td rowspan="1" colspan="1">Emei Mountain, Leshan, Sichuan</td><td rowspan="1" colspan="1">1049</td><td rowspan="1" colspan="2">
                <named-content xmlns:xlink="http://www.w3.org/1999/xlink" content-type="dwc:verbatimCoordinates" xlink:type="simple">
                  <named-content content-type="geo-json" specific-use="{&#34;type&#34;:&#34;Point&#34;,&#34;coordinates&#34;:[103.416667,29.566667]}" id="NCID0EENAC" xlink:type="simple">29°34'N, 103°25'E</named-content>
                </named-content>
              </td></tr><tr><td rowspan="1" colspan="1">SCMP*</td><td rowspan="1" colspan="1">Muping, Baoxing, Sichuan</td><td rowspan="1" colspan="1">1248</td><td rowspan="1" colspan="2">
                <named-content xmlns:xlink="http://www.w3.org/1999/xlink" content-type="dwc:verbatimCoordinates" xlink:type="simple">
                  <named-content content-type="geo-json" specific-use="{&#34;type&#34;:&#34;Point&#34;,&#34;coordinates&#34;:[102.800000,30.333333]}" id="NCID0E1NAC" xlink:type="simple">30°20'N, 102°48'E</named-content>
                </named-content>
              </td></tr><tr><td rowspan="1" colspan="1">SCSL*</td><td rowspan="1" colspan="1">Shangli, Yaan, Sichuan</td><td rowspan="1" colspan="1">862</td><td rowspan="1" colspan="2">
                <named-content xmlns:xlink="http://www.w3.org/1999/xlink" content-type="dwc:verbatimCoordinates" xlink:type="simple">
                  <named-content content-type="geo-json" specific-use="{&#34;type&#34;:&#34;Point&#34;,&#34;coordinates&#34;:[103.066667,30.183333]}" id="NCID0EQOAC" xlink:type="simple">30°11'N, 103°04'E</named-content>
                </named-content>
              </td></tr><tr><td rowspan="1" colspan="1">SCSS*</td><td rowspan="1" colspan="1">Shuangshi, Lushan, Sichuan</td><td rowspan="1" colspan="1">928</td><td rowspan="1" colspan="2">
                <named-content xmlns:xlink="http://www.w3.org/1999/xlink" content-type="dwc:verbatimCoordinates" xlink:type="simple">
                  <named-content content-type="geo-json" specific-use="{&#34;type&#34;:&#34;Point&#34;,&#34;coordinates&#34;:[102.916667,30.250000]}" id="NCID0EGPAC" xlink:type="simple">30°15'N, 102°55'E</named-content>
                </named-content>
              </td></tr><tr><td rowspan="1" colspan="1">SCYJ*</td><td rowspan="1" colspan="1">Siping, Yingjing, Sichuan</td><td rowspan="1" colspan="1">1448</td><td rowspan="1" colspan="2">
                <named-content xmlns:xlink="http://www.w3.org/1999/xlink" content-type="dwc:verbatimCoordinates" xlink:type="simple">
                  <named-content content-type="geo-json" specific-use="{&#34;type&#34;:&#34;Point&#34;,&#34;coordinates&#34;:[102.616667,29.716667]}" id="NCID0E3PAC" xlink:type="simple">29°43'N, 102°37'E</named-content>
                </named-content>
              </td></tr><tr><td rowspan="1" colspan="1">GZNL</td><td rowspan="1" colspan="1">Nanlong, Kaiyang, Guizhou</td><td rowspan="1" colspan="1">986</td><td rowspan="1" colspan="2">
                <named-content xmlns:xlink="http://www.w3.org/1999/xlink" content-type="dwc:verbatimCoordinates" xlink:type="simple">
                  <named-content content-type="geo-json" specific-use="{&#34;type&#34;:&#34;Point&#34;,&#34;coordinates&#34;:[107.083333,27.083333]}" id="NCID0ETAAE" xlink:type="simple">27°05'N, 107°05'E</named-content>
                </named-content>
              </td></tr><tr><td rowspan="1" colspan="1">GZYH</td><td rowspan="1" colspan="1">Hekan, Yanhe, Guizhou</td><td rowspan="1" colspan="1">637</td><td rowspan="1" colspan="2">
                <named-content xmlns:xlink="http://www.w3.org/1999/xlink" content-type="dwc:verbatimCoordinates" xlink:type="simple">
                  <named-content content-type="geo-json" specific-use="{&#34;type&#34;:&#34;Point&#34;,&#34;coordinates&#34;:[108.150000,29.033333]}" id="NCID0EJBAE" xlink:type="simple">29°02'N, 108°09'E</named-content>
                </named-content>
              </td></tr><tr><td rowspan="1" colspan="1">GZZA</td><td rowspan="1" colspan="1">Fengyi, Zheng’an, Guizhou</td><td rowspan="1" colspan="1">792</td><td rowspan="1" colspan="2">
                <named-content xmlns:xlink="http://www.w3.org/1999/xlink" content-type="dwc:verbatimCoordinates" xlink:type="simple">
                  <named-content content-type="geo-json" specific-use="{&#34;type&#34;:&#34;Point&#34;,&#34;coordinates&#34;:[107.850000,28.716667]}" id="NCID0E6BAE" xlink:type="simple">28°43'N, 107°51'E</named-content>
                </named-content>
              </td></tr><tr><td rowspan="1" colspan="1">CQFL</td><td rowspan="1" colspan="1">Mawu, Fuling, Chongqing</td><td rowspan="1" colspan="1">935</td><td rowspan="1" colspan="2">
                <named-content xmlns:xlink="http://www.w3.org/1999/xlink" content-type="dwc:verbatimCoordinates" xlink:type="simple">
                  <named-content content-type="geo-json" specific-use="{&#34;type&#34;:&#34;Point&#34;,&#34;coordinates&#34;:[107.316667,29.516667]}" id="NCID0EVCAE" xlink:type="simple">29°31'N, 107°19'E</named-content>
                </named-content>
              </td></tr><tr><td rowspan="1" colspan="1">CQYC</td><td rowspan="1" colspan="1">Chashanzhuhai, Yongchuan, Chongqing</td><td rowspan="1" colspan="1">762</td><td rowspan="1" colspan="2">
                <named-content xmlns:xlink="http://www.w3.org/1999/xlink" content-type="dwc:verbatimCoordinates" xlink:type="simple">
                  <named-content content-type="geo-json" specific-use="{&#34;type&#34;:&#34;Point&#34;,&#34;coordinates&#34;:[105.966667,29.466667]}" id="NCID0ELDAE" xlink:type="simple">29°28'N, 105°58'E</named-content>
                </named-content>
              </td></tr><tr><td rowspan="1" colspan="1">SCHJ</td><td rowspan="1" colspan="1">Fubao, Hejiang, Sichuan</td><td rowspan="1" colspan="1">723</td><td rowspan="1" colspan="2">
                <named-content xmlns:xlink="http://www.w3.org/1999/xlink" content-type="dwc:verbatimCoordinates" xlink:type="simple">
                  <named-content content-type="geo-json" specific-use="{&#34;type&#34;:&#34;Point&#34;,&#34;coordinates&#34;:[105.983333,29.466667]}" id="NCID0EBEAE" xlink:type="simple">29°28'N, 105°59'E</named-content>
                </named-content>
              </td></tr><tr><td rowspan="1" colspan="1">SCMB</td><td rowspan="1" colspan="1">Dazhubao, Mabian, Sichuan</td><td rowspan="1" colspan="1">1147</td><td rowspan="1" colspan="2">
                <named-content xmlns:xlink="http://www.w3.org/1999/xlink" content-type="dwc:verbatimCoordinates" xlink:type="simple">
                  <named-content content-type="geo-json" specific-use="{&#34;type&#34;:&#34;Point&#34;,&#34;coordinates&#34;:[103.500000,29.000000]}" id="NCID0EXEAE" xlink:type="simple">29°00'N, 103°30'E</named-content>
                </named-content>
              </td></tr><tr><td rowspan="1" colspan="1">SCXH</td><td rowspan="1" colspan="1">Xiaohe, Lushan, Sichuan</td><td rowspan="1" colspan="1">1192</td><td rowspan="1" colspan="2">
                <named-content xmlns:xlink="http://www.w3.org/1999/xlink" content-type="dwc:verbatimCoordinates" xlink:type="simple">
                  <named-content content-type="geo-json" specific-use="{&#34;type&#34;:&#34;Point&#34;,&#34;coordinates&#34;:[103.116667,30.483333]}" id="NCID0ENFAE" xlink:type="simple">30°29'N, 103°07'E</named-content>
                </named-content>
              </td></tr><tr><td rowspan="1" colspan="1">SCCM</td><td rowspan="1" colspan="1">Caomigang, Lushan, Sichuan</td><td rowspan="1" colspan="1">1534</td><td rowspan="1" colspan="2">
                <named-content xmlns:xlink="http://www.w3.org/1999/xlink" content-type="dwc:verbatimCoordinates" xlink:type="simple">
                  <named-content content-type="geo-json" specific-use="{&#34;type&#34;:&#34;Point&#34;,&#34;coordinates&#34;:[103.083333,30.433333]}" id="NCID0EDGAE" xlink:type="simple">30°26'N, 103°05'E</named-content>
                </named-content>
              </td></tr><tr><td rowspan="1" colspan="1">SCQL</td><td rowspan="1" colspan="1">Youzha, Qionglai, Sichuan</td><td rowspan="1" colspan="1">1067</td><td rowspan="1" colspan="2">
                <named-content xmlns:xlink="http://www.w3.org/1999/xlink" content-type="dwc:verbatimCoordinates" xlink:type="simple">
                  <named-content content-type="geo-json" specific-use="{&#34;type&#34;:&#34;Point&#34;,&#34;coordinates&#34;:[103.233333,30.433333]}" id="NCID0EZGAE" xlink:type="simple">30°26'N, 103°14'E</named-content>
                </named-content>
              </td></tr><tr><td rowspan="1" colspan="1">SCMT</td><td rowspan="1" colspan="1">Naobao, Qionglai, Sichuan</td><td rowspan="1" colspan="1">1468</td><td rowspan="1" colspan="2">
                <named-content xmlns:xlink="http://www.w3.org/1999/xlink" content-type="dwc:verbatimCoordinates" xlink:type="simple">
                  <named-content content-type="geo-json" specific-use="{&#34;type&#34;:&#34;Point&#34;,&#34;coordinates&#34;:[103.116667,30.416667]}" id="NCID0EPHAE" xlink:type="simple">30°25'N, 103°07'E</named-content>
                </named-content>
              </td></tr><tr><td rowspan="1" colspan="1">SCLG</td><td rowspan="1" colspan="1">Lingguan, Baoxing, Sichuan</td><td rowspan="1" colspan="1">1068</td><td rowspan="1" colspan="2">
                <named-content xmlns:xlink="http://www.w3.org/1999/xlink" content-type="dwc:verbatimCoordinates" xlink:type="simple">
                  <named-content content-type="geo-json" specific-use="{&#34;type&#34;:&#34;Point&#34;,&#34;coordinates&#34;:[102.800000,30.300000]}" id="NCID0EFIAE" xlink:type="simple">30°18'N, 102°48'E</named-content>
                </named-content>
              </td></tr><tr><td rowspan="1" colspan="1">SCWN</td><td rowspan="1" colspan="1">Wanniansi, Emei Mountain, Sichuan</td><td rowspan="1" colspan="1">1110</td><td rowspan="1" colspan="2">
                <named-content xmlns:xlink="http://www.w3.org/1999/xlink" content-type="dwc:verbatimCoordinates" xlink:type="simple">
                  <named-content content-type="geo-json" specific-use="{&#34;type&#34;:&#34;Point&#34;,&#34;coordinates&#34;:[107.850000,28.716667]}" id="NCID0E2IAE" xlink:type="simple">28°43'N, 107°51'E</named-content>
                </named-content>
              </td></tr><tr><td rowspan="12" colspan="1">
                <italic><tp:taxon-name>
                    <tp:taxon-name-part taxon-name-part-type="genus" reg="Epimedium">E.</tp:taxon-name-part>
                    <tp:taxon-name-part taxon-name-part-type="species" reg="leptorrhizum">leptorrhizum</tp:taxon-name-part>
                  </tp:taxon-name></italic>
              </td><td rowspan="1" colspan="1">GZGY*</td><td rowspan="1" colspan="1">Shuikousi, Guiyang, Guizhou</td><td rowspan="1" colspan="1">1145</td><td rowspan="1" colspan="2">
                <named-content xmlns:xlink="http://www.w3.org/1999/xlink" content-type="dwc:verbatimCoordinates" xlink:type="simple">
                  <named-content content-type="geo-json" specific-use="{&#34;type&#34;:&#34;Point&#34;,&#34;coordinates&#34;:[106.733333,26.566667]}" id="NCID0EAKAE" xlink:type="simple">26°34'N, 106°44'E</named-content>
                </named-content>
              </td></tr><tr><td rowspan="1" colspan="1">GZST*</td><td rowspan="1" colspan="1">Ganlong, Songtao, Guizhou</td><td rowspan="1" colspan="1">907</td><td rowspan="1" colspan="2">
                <named-content xmlns:xlink="http://www.w3.org/1999/xlink" content-type="dwc:verbatimCoordinates" xlink:type="simple">
                  <named-content content-type="geo-json" specific-use="{&#34;type&#34;:&#34;Point&#34;,&#34;coordinates&#34;:[108.683333,28.316667]}" id="NCID0EWKAE" xlink:type="simple">28°19'N, 108°41'E</named-content>
                </named-content>
              </td></tr><tr><td rowspan="1" colspan="1">HNBJ*</td><td rowspan="1" colspan="1">Zhuping, Baojing, Hunan</td><td rowspan="1" colspan="1">978</td><td rowspan="1" colspan="2">
                <named-content xmlns:xlink="http://www.w3.org/1999/xlink" content-type="dwc:verbatimCoordinates" xlink:type="simple">
                  <named-content content-type="geo-json" specific-use="{&#34;type&#34;:&#34;Point&#34;,&#34;coordinates&#34;:[109.200000,28.600000]}" id="NCID0EMLAE" xlink:type="simple">28°36'N, 109°12'E</named-content>
                </named-content>
              </td></tr><tr><td rowspan="1" colspan="1">HBGP</td><td rowspan="1" colspan="1">Gongjiaping, Enshi, Hubei</td><td rowspan="1" colspan="1">1523</td><td rowspan="1" colspan="2">
                <named-content xmlns:xlink="http://www.w3.org/1999/xlink" content-type="dwc:verbatimCoordinates" xlink:type="simple">
                  <named-content content-type="geo-json" specific-use="{&#34;type&#34;:&#34;Point&#34;,&#34;coordinates&#34;:[109.733333,30.166667]}" id="NCID0ECMAE" xlink:type="simple">30°10'N, 109°44'E</named-content>
                </named-content>
              </td></tr><tr><td rowspan="1" colspan="1">HBMF</td><td rowspan="1" colspan="1">Mufu, Enshi, Hubei</td><td rowspan="1" colspan="1">1080</td><td rowspan="1" colspan="2">
                <named-content xmlns:xlink="http://www.w3.org/1999/xlink" content-type="dwc:verbatimCoordinates" xlink:type="simple">
                  <named-content content-type="geo-json" specific-use="{&#34;type&#34;:&#34;Point&#34;,&#34;coordinates&#34;:[108.933333,30.283333]}" id="NCID0EYMAE" xlink:type="simple">30°17'N, 108°56'E</named-content>
                </named-content>
              </td></tr><tr><td rowspan="1" colspan="1">HBLC</td><td rowspan="1" colspan="1">Fubaoshan, Lichuan, Hubei</td><td rowspan="1" colspan="1">1386</td><td rowspan="1" colspan="2">
                <named-content xmlns:xlink="http://www.w3.org/1999/xlink" content-type="dwc:verbatimCoordinates" xlink:type="simple">
                  <named-content content-type="geo-json" specific-use="{&#34;type&#34;:&#34;Point&#34;,&#34;coordinates&#34;:[108.716667,30.200000]}" id="NCID0EONAE" xlink:type="simple">30°12'N, 108°43'E</named-content>
                </named-content>
              </td></tr><tr><td rowspan="1" colspan="1">HBTB</td><td rowspan="1" colspan="1">Tuanbao, Lichuan, Hubei</td><td rowspan="1" colspan="1">1200</td><td rowspan="1" colspan="2">
                <named-content xmlns:xlink="http://www.w3.org/1999/xlink" content-type="dwc:verbatimCoordinates" xlink:type="simple">
                  <named-content content-type="geo-json" specific-use="{&#34;type&#34;:&#34;Point&#34;,&#34;coordinates&#34;:[109.116667,30.366667]}" id="NCID0EEOAE" xlink:type="simple">30°22'N, 109°07'E</named-content>
                </named-content>
              </td></tr><tr><td rowspan="1" colspan="1">GZLC</td><td rowspan="1" colspan="1">Longchang, Kaili, Guizhou</td><td rowspan="1" colspan="1">796</td><td rowspan="1" colspan="2">
                <named-content xmlns:xlink="http://www.w3.org/1999/xlink" content-type="dwc:verbatimCoordinates" xlink:type="simple">
                  <named-content content-type="geo-json" specific-use="{&#34;type&#34;:&#34;Point&#34;,&#34;coordinates&#34;:[107.933333,26.650000]}" id="NCID0E1OAE" xlink:type="simple">26°39'N, 107°56'E</named-content>
                </named-content>
              </td></tr><tr><td rowspan="1" colspan="1">GZLS</td><td rowspan="1" colspan="1">Lingshan, Guiyang, Guizhou</td><td rowspan="1" colspan="1">1207</td><td rowspan="1" colspan="2">
                <named-content xmlns:xlink="http://www.w3.org/1999/xlink" content-type="dwc:verbatimCoordinates" xlink:type="simple">
                  <named-content content-type="geo-json" specific-use="{&#34;type&#34;:&#34;Point&#34;,&#34;coordinates&#34;:[106.700000,26.600000]}" id="NCID0EQPAE" xlink:type="simple">26°36'N, 106°42'E</named-content>
                </named-content>
              </td></tr><tr><td rowspan="1" colspan="1">GZMH</td><td rowspan="1" colspan="1">Muhuang, Yinjiang, Guizhou</td><td rowspan="1" colspan="1">1300</td><td rowspan="1" colspan="2">
                <named-content xmlns:xlink="http://www.w3.org/1999/xlink" content-type="dwc:verbatimCoordinates" xlink:type="simple">
                  <named-content content-type="geo-json" specific-use="{&#34;type&#34;:&#34;Point&#34;,&#34;coordinates&#34;:[108.700000,28.033333]}" id="NCID0EGQAE" xlink:type="simple">28°02'N, 108°42'E</named-content>
                </named-content>
              </td></tr><tr><td rowspan="1" colspan="1">ZJLQ</td><td rowspan="1" colspan="1">Cukeng, Longquan, Zhejiang</td><td rowspan="1" colspan="1">1210</td><td rowspan="1" colspan="2">
                <named-content xmlns:xlink="http://www.w3.org/1999/xlink" content-type="dwc:verbatimCoordinates" xlink:type="simple">
                  <named-content content-type="geo-json" specific-use="{&#34;type&#34;:&#34;Point&#34;,&#34;coordinates&#34;:[119.166667,27.916667]}" id="NCID0E3QAE" xlink:type="simple">27°55'N, 119°10'E</named-content>
                </named-content>
              </td></tr><tr><td rowspan="1" colspan="1">GDNL</td><td rowspan="1" colspan="1">Ruyuan, Shaoguan, Guangdong</td><td rowspan="1" colspan="1">670</td><td rowspan="1" colspan="2">
                <named-content xmlns:xlink="http://www.w3.org/1999/xlink" content-type="dwc:verbatimCoordinates" xlink:type="simple">
                  <named-content content-type="geo-json" specific-use="{&#34;type&#34;:&#34;Point&#34;,&#34;coordinates&#34;:[113.050000,24.916667]}" id="NCID0ESRAE" xlink:type="simple">24°55'N, 113°03'E</named-content>
                </named-content>
              </td></tr><tr><td rowspan="3" colspan="1">
                <italic><tp:taxon-name>
                    <tp:taxon-name-part taxon-name-part-type="genus" reg="Epimedium">E.</tp:taxon-name-part>
                    <tp:taxon-name-part taxon-name-part-type="species" reg="pauciflorum">pauciflorum</tp:taxon-name-part>
                  </tp:taxon-name></italic>
              </td><td rowspan="1" colspan="1">SCWC*</td><td rowspan="1" colspan="1">Yanmen, Wenchuan, Sichuan</td><td rowspan="1" colspan="1">1817</td><td rowspan="1" colspan="2">
                <named-content xmlns:xlink="http://www.w3.org/1999/xlink" content-type="dwc:verbatimCoordinates" xlink:type="simple">
                  <named-content content-type="geo-json" specific-use="{&#34;type&#34;:&#34;Point&#34;,&#34;coordinates&#34;:[103.566667,31.450000]}" id="NCID0EXSAE" xlink:type="simple">31°27'N, 103°34'E</named-content>
                </named-content>
              </td></tr><tr><td rowspan="1" colspan="1">SCMS*</td><td rowspan="1" colspan="1">Miansi, Wenchuan, Sichuan</td><td rowspan="1" colspan="1">1780</td><td rowspan="1" colspan="2">
                <named-content xmlns:xlink="http://www.w3.org/1999/xlink" content-type="dwc:verbatimCoordinates" xlink:type="simple">
                  <named-content content-type="geo-json" specific-use="{&#34;type&#34;:&#34;Point&#34;,&#34;coordinates&#34;:[103.816667,31.583333]}" id="NCID0ENTAE" xlink:type="simple">31°35'N, 103°49'E</named-content>
                </named-content>
              </td></tr><tr><td rowspan="1" colspan="1">SCJZ*</td><td rowspan="1" colspan="1">Jingzhou, Maoxian, Sichuan</td><td rowspan="1" colspan="1">1800</td><td rowspan="1" colspan="2">
                <named-content xmlns:xlink="http://www.w3.org/1999/xlink" content-type="dwc:verbatimCoordinates" xlink:type="simple">
                  <named-content content-type="geo-json" specific-use="{&#34;type&#34;:&#34;Point&#34;,&#34;coordinates&#34;:[103.883333,31.700000]}" id="NCID0EDUAE" xlink:type="simple">31°42'N, 103°53'E</named-content>
                </named-content>
              </td></tr><tr><td rowspan="2" colspan="1">
                <italic><tp:taxon-name>
                    <tp:taxon-name-part taxon-name-part-type="genus" reg="Epimedium">E.</tp:taxon-name-part>
                    <tp:taxon-name-part taxon-name-part-type="species" reg="mikinorii">mikinorii</tp:taxon-name-part>
                  </tp:taxon-name></italic>
              </td><td rowspan="1" colspan="1">HBES*</td><td rowspan="1" colspan="1">Baiguo, Enshi, Hubei</td><td rowspan="1" colspan="1">754</td><td rowspan="1" colspan="2">
                <named-content xmlns:xlink="http://www.w3.org/1999/xlink" content-type="dwc:verbatimCoordinates" xlink:type="simple">
                  <named-content content-type="geo-json" specific-use="{&#34;type&#34;:&#34;Point&#34;,&#34;coordinates&#34;:[109.366667,30.233333]}" id="NCID0EIVAE" xlink:type="simple">30°14'N, 109°22'E</named-content>
                </named-content>
              </td></tr><tr><td rowspan="1" colspan="1">HBXT*</td><td rowspan="1" colspan="1">Xintang, Enshi, Hubei</td><td rowspan="1" colspan="1">1370</td><td rowspan="1" colspan="2">
                <named-content xmlns:xlink="http://www.w3.org/1999/xlink" content-type="dwc:verbatimCoordinates" xlink:type="simple">
                  <named-content content-type="geo-json" specific-use="{&#34;type&#34;:&#34;Point&#34;,&#34;coordinates&#34;:[109.683333,30.216667]}" id="NCID0E5VAE" xlink:type="simple">30°13'N, 109°41'E</named-content>
                </named-content>
              </td></tr><tr><td rowspan="1" colspan="1">
                <italic><tp:taxon-name>
                    <tp:taxon-name-part taxon-name-part-type="genus" reg="Epimedium">E.</tp:taxon-name-part>
                    <tp:taxon-name-part taxon-name-part-type="species" reg="glandulosopilosum">glandulosopilosum</tp:taxon-name-part>
                  </tp:taxon-name></italic>
              </td><td rowspan="1" colspan="1">CQWX*</td><td rowspan="1" colspan="1">Tongcheng, Wuxi, Chongqing</td><td rowspan="1" colspan="1">1161</td><td rowspan="1" colspan="2">
                <named-content xmlns:xlink="http://www.w3.org/1999/xlink" content-type="dwc:verbatimCoordinates" xlink:type="simple">
                  <named-content content-type="geo-json" specific-use="{&#34;type&#34;:&#34;Point&#34;,&#34;coordinates&#34;:[109.766667,31.383333]}" id="NCID0EDXAE" xlink:type="simple">31°23'N, 109°46'E</named-content>
                </named-content>
              </td></tr></tbody></table><table-wrap-foot><fn><p>*: the population with flower colour variation</p></fn></table-wrap-foot></table-wrap></tp:treatment-sec></tp:taxon-treatment>
