# Supplementary material for: The taxonomic relevance of flower colour for Epimedium (Berberidaceae), with morphological and nomenclatural notes for five species from China
Source: PhytoKeys. 2019 Feb 27;(118):33–64. doi: 10.3897/phytokeys.118.30268 (PMC6403203; doi:10.3897/phytokeys.118.30268)
Supplement: XML Treatment for Epimedium glandulosopilosum [file phytokeys.118.30268-treatment5.xml]

<!DOCTYPE tp:taxon-treatment
  PUBLIC "-//TaxonX//DTD Taxonomic Treatment Publishing DTD v0 20100105//EN" "tax-treatment-NSO.dtd">
<tp:taxon-treatment xmlns:tp="http://www.plazi.org/taxpub"><tp:treatment-meta><kwd-group><label>Taxon classification</label><kwd><named-content xmlns:xlink="http://www.w3.org/1999/xlink" content-type="kingdom">Plantae</named-content></kwd><kwd><named-content xmlns:xlink="http://www.w3.org/1999/xlink" content-type="order">Ranunculales</named-content></kwd><kwd><named-content xmlns:xlink="http://www.w3.org/1999/xlink" content-type="family">Berberidaceae</named-content></kwd></kwd-group><mixed-citation publication-type="journal"><person-group><name><surname>Xu</surname><given-names>Yanqin</given-names></name><name><surname>Liu</surname><given-names>Linjian</given-names></name><name><surname>Liu</surname><given-names>Shaoxiong</given-names></name><name><surname>He</surname><given-names>Yiming</given-names></name><name><surname>Li</surname><given-names>Renqing</given-names></name><name><surname>Ge</surname><given-names>Fei</given-names></name></person-group><article-title>The taxonomic relevance of flower colour for <italic><tp:taxon-name><tp:taxon-name-part taxon-name-part-type="genus" reg="Epimedium">Epimedium</tp:taxon-name-part></tp:taxon-name></italic> (<tp:taxon-name><tp:taxon-name-part taxon-name-part-type="family">Berberidaceae</tp:taxon-name-part></tp:taxon-name>), with morphological and nomenclatural notes for five species from China</article-title><source>PhytoKeys</source><day>27</day><month>2</month><year>2019</year><volume>2019</volume><issue>118</issue><fpage>33</fpage><lpage>64</lpage><pub-id pub-id-type="doi">10.3897/phytokeys.118.30268</pub-id></mixed-citation></tp:treatment-meta><tp:nomenclature><label>5.</label><tp:taxon-name>
            <tp:taxon-name-part taxon-name-part-type="genus" reg="Epimedium">Epimedium</tp:taxon-name-part>
            <tp:taxon-name-part taxon-name-part-type="species" reg="glandulosopilosum">glandulosopilosum</tp:taxon-name-part>
          </tp:taxon-name><tp:taxon-authority>H.R.Liang, Acta Phytotaxon. Sin. 28: 323. 1990</tp:taxon-authority><xref ref-type="fig" rid="F7">Fig. 7</xref></tp:nomenclature><tp:treatment-sec sec-type="material" id="SECID0ETVBG"><title>Type.</title><p>CHINA. Chongqing: Wushan, 850 m, 25 April 1987, <italic>H. R. Liang 144</italic> (holotype: BCMM, lost); Chongqing: Wushan, 1000 m, 19 April 1989, <italic>B. L. Guo 89003</italic> (neotype, designated by <xref ref-type="bibr" rid="B40">Zhang et al. 2011</xref>: IMD! without accession number or barcode).</p></tp:treatment-sec><tp:treatment-sec sec-type="description" id="SECID0EBWBG"><title>Description.</title><p>Herbs 16–80 cm tall. Rhizome long creeping or compact, 1–5 mm in diam., internodes can be more than 10 cm. Leaves basal and cauline, usually trifoliolate or occasionally unifoliolate; leaflets of trifoliolate leaves narrowly ovate or lanceolate, 4.6–15.3 × 2.4–7.6 cm, apex acuminate, base deeply or shallowly cordate with a narrow sinus, terminal leaflet with equal and obtuse lobes, lateral leaflets conspicuously oblique with inner lobe small and obtuse, outer lobe larger and obtuse, acute or acuminate. Unifoliolate leaves ovate, broadly ovate or lanceolate, 5.0–13.0 × 2.5–6.5 cm, apex acuminate, base deeply cordate with lobes equal and obtuse or acute. Leaves coriaceous, margin spinous-serrate, adaxially deep green, obtuse, abaxially covered with villi. Petiolule, petiole and flowering stem with multicellular glandular hairs and villi, which are densest at nodes. Flowering stems usually have 2 opposite trifoliolate leaves, sometimes with 3 whorled trifoliolate leaves, 1 unifoliolate or trifoliolate leaf, rarely with 2 opposite unifoliolate or 2 leaves (alternate or opposite) with one trifoliolate and the other unifoliolate. Inflorescence racemose or compound with 8–24(–36)-flowered, 9.6–16 cm long; inflorescence axis and pedicels glandular pubescent. Pedicel 1–3 cm long. Flowers, ca. 3 cm, pale yellow, pale purple or purple. Sepals 8 in 2 whorls; outer sepals ovate, ca. 3.5 × 2 mm, red-purple; inner sepals narrowly ovate, 8–10 × 4–6 mm, white to faintly pink. Petals spurred without lamina, pale yellow, pale purple or purple, horn-shaped, 13–20 mm long. Stamens ca. 4 mm long; anthers yellow or green, ca. 3 mm long. Follicles oblong, 12–19 mm long; style rostriform. Seeds numerous.</p></tp:treatment-sec><tp:treatment-sec sec-type="distribution" id="SECID0EGWBG"><title>Distribution and habitat.</title><p>Endemic to Chongqing, Western of China, usually occurs in forests or thickets. The elevations ranged from 850 m to 1160 m (Fig. <xref ref-type="fig" rid="F4">4</xref>).</p></tp:treatment-sec><tp:treatment-sec sec-type="phenology" id="SECID0EQWBG"><title>Phenology.</title><p><italic><tp:taxon-name><tp:taxon-name-part taxon-name-part-type="genus" reg="Epimedium">Epimedium</tp:taxon-name-part><tp:taxon-name-part taxon-name-part-type="species" reg="glandulosopilosum">glandulosopilosum</tp:taxon-name-part></tp:taxon-name></italic> flowers from April to May, and fruits from May to June.</p><!--PageBreak --></tp:treatment-sec><tp:treatment-sec sec-type="Taxonomical remarks" id="SECID0ECXBG"><title>Taxonomical remarks.</title><p>The observations of the present study showed that only several individuals had yellowish flowers, while the rest had pale purple or purple flowers (Fig. <xref ref-type="fig" rid="F7">7</xref>). Only two specimens of <italic><tp:taxon-name><tp:taxon-name-part taxon-name-part-type="genus" reg="Epimedium">E.</tp:taxon-name-part><tp:taxon-name-part taxon-name-part-type="species" reg="glandulosopilosum">glandulosopilosum</tp:taxon-name-part></tp:taxon-name></italic> are available for reference, but the specimens showed similar results. <italic>B. L. Guo &amp; X. Z. Luo 89003</italic> described the flower colour as whitish to pale purple, rarely yellow, while <italic>B. L. Guo A15</italic> described it as pale purple or pale yellow.</p><fig id="F7" position="float" orientation="portrait"><label>Figure 7.</label><caption><p>The variations and morphological characters of <italic><tp:taxon-name><tp:taxon-name-part taxon-name-part-type="genus" reg="Epimedium">E.</tp:taxon-name-part><tp:taxon-name-part taxon-name-part-type="species" reg="glandulosopilosum">glandulosopilosum</tp:taxon-name-part></tp:taxon-name></italic>. <bold>A</bold> variations of flower colour <bold>B–F</bold> variations of the number and arrangement of stem-leaves <bold>G</bold> creeping and slender rhizome.</p></caption><graphic xmlns:xlink="http://www.w3.org/1999/xlink" xlink:href="phytokeys-118-033-g007.jpg" position="float" orientation="portrait" xlink:type="simple" id="oo_267865.jpg"/></fig><p>The protologue and the <italic>Flora of China</italic> described <italic><tp:taxon-name><tp:taxon-name-part taxon-name-part-type="genus" reg="Epimedium">E.</tp:taxon-name-part><tp:taxon-name-part taxon-name-part-type="species" reg="glandulosopilosum">glandulosopilosum</tp:taxon-name-part></tp:taxon-name></italic> as “outer sepals narrowly ovate, 8–9 × 4–5 mm, inner sepals similar to outer sepals in size and shape” (<xref ref-type="bibr" rid="B9">Liang et al. 1990</xref>; <xref ref-type="bibr" rid="B39">Ying et al. 2011</xref>). However, according to our observation in the field and cultivation, the outer sepals (ovate, 3.5 × 2 mm) were obviously narrower and shorter than inner sepals (narrowly ovate, 8–10 × 4–6 mm).</p><!--PageBreak --><p>In the present study, all individuals from the population CQWX (Wuxi) were with long creeping and slender rhizomes (1–3 mm in diam.) (Fig. <xref ref-type="fig" rid="F7">7</xref>; <italic>S. X. Liu et al. 2016018</italic>). The herbarium specimens from Wushan (<italic>B. L. Guo &amp; X. Z. Luo 89003</italic>) and Wuxi (<italic>B. L. Guo A15</italic>) also presented creeping rhizome. The rhizome was therefore revised as long creeping or compact.</p><p>The leaves of some individuals were densely covered with golden-yellow villi on the abaxial side. And the petiolule, petiole and flowering stem were covered with multicellular glandular-hairs and golden-yellow villous, which are densest at the nodes. However, these indumentum characters were not stable and exhibited great variation in colour and thickness. Depending on the individuals and/or developmental stage (young or old), the indumentum of the abaxial villi varied continuously from dense to sparse, and the colour was also not always typical golden-yellow, ranging from white to yellow.</p><p>Our field investigation showed that the flowering stem primarily had 2 opposite trifoliolate leaves. In addition, abundant variations, such as 1 unifoliolate or trifoliolate leaf, 2 opposite unifoliolate leaves or 2 alternate leaves with one trifoliolate and the other unifoliolate, were also observed. And all these styles were presented in two specimens (Wushan: <italic>B. L. Guo &amp; X. Z. Luo 89003</italic> and Wuxi: <italic>B. L. Guo A15</italic>).</p></tp:treatment-sec><tp:treatment-sec sec-type="material" id="SECID0EE1BG"><title>Additional specimens examined.</title><p>CHINA. <bold>Chongqing</bold>: Tongcheng, Wuxi, 1159 m, 14 April 2004, <italic>B. L. Guo A15</italic> (IMD); Tongcheng, Wuxi, 1161 m, <named-content xmlns:xlink="http://www.w3.org/1999/xlink" content-type="dwc:verbatimCoordinates" xlink:type="simple"><named-content content-type="geo-json" specific-use="{&#34;type&#34;:&#34;Point&#34;,&#34;coordinates&#34;:[23.000000,109.775278]}" id="NCID0ER1BG" xlink:type="simple">109°46', 31°23'</named-content></named-content>, 23 April 2016, <italic>S. X. Liu et al. 2016018</italic> (<named-content xmlns:xlink="http://www.w3.org/1999/xlink" content-type="dwc:institutional_code" xlink:type="simple">JXCM</named-content>); Guandu, Wushan, 1000 m, 19 April 1989, <italic>B. L. Guo &amp; X. Z. Luo 89003</italic> (IMD).</p><p>Key to the species of <italic><tp:taxon-name><tp:taxon-name-part taxon-name-part-type="genus" reg="Epimedium">Epimedium</tp:taxon-name-part></tp:taxon-name></italic> in China</p><p>In total, 57 species and 6 varieties have been described from China, although 16 of these were designated as synonyms. <tp:taxon-name><tp:taxon-name-part taxon-name-part-type="genus" reg="Epimedium">Epimedium</tp:taxon-name-part><tp:taxon-name-part taxon-name-part-type="species" reg="platypetalum">platypetalum</tp:taxon-name-part><tp:taxon-name-part taxon-name-part-type="infraspecific-rank">var.</tp:taxon-name-part><tp:taxon-name-part taxon-name-part-type="variety" reg="tenue">tenue</tp:taxon-name-part></tp:taxon-name> B.L.Guo &amp; P.K.Hsiao was treated as synonym of <italic><tp:taxon-name><tp:taxon-name-part taxon-name-part-type="genus" reg="Epimedium">E.</tp:taxon-name-part><tp:taxon-name-part taxon-name-part-type="species" reg="pauciflorum">pauciflorum</tp:taxon-name-part></tp:taxon-name></italic> (<xref ref-type="bibr" rid="B23">Stearn 2002</xref>). <italic><tp:taxon-name><tp:taxon-name-part taxon-name-part-type="genus" reg="Epimedium">Epimedium</tp:taxon-name-part><tp:taxon-name-part taxon-name-part-type="species" reg="simplicifolium">simplicifolium</tp:taxon-name-part></tp:taxon-name></italic> T.S.Ying and <italic><tp:taxon-name><tp:taxon-name-part taxon-name-part-type="genus" reg="Epimedium">E.</tp:taxon-name-part><tp:taxon-name-part taxon-name-part-type="species" reg="chlorandrum">chlorandrum</tp:taxon-name-part></tp:taxon-name></italic> Stearn were treated as synonyms of <italic><tp:taxon-name><tp:taxon-name-part taxon-name-part-type="genus" reg="Epimedium">E.</tp:taxon-name-part><tp:taxon-name-part taxon-name-part-type="species" reg="acuminatum">acuminatum</tp:taxon-name-part></tp:taxon-name></italic> (<xref ref-type="bibr" rid="B40">Zhang et al. 2011</xref>; <xref ref-type="bibr" rid="B42">Zhang et al. 2015</xref>). <tp:taxon-name><tp:taxon-name-part taxon-name-part-type="genus" reg="Epimedium">Epimedium</tp:taxon-name-part><tp:taxon-name-part taxon-name-part-type="species" reg="sagittatum">sagittatum</tp:taxon-name-part><tp:taxon-name-part taxon-name-part-type="infraspecific-rank">var.</tp:taxon-name-part><tp:taxon-name-part taxon-name-part-type="variety" reg="guizhouense">guizhouense</tp:taxon-name-part></tp:taxon-name> S.Z.He &amp; B.L.Guo and <italic><tp:taxon-name><tp:taxon-name-part taxon-name-part-type="genus" reg="Epimedium">E.</tp:taxon-name-part><tp:taxon-name-part taxon-name-part-type="species" reg="pudingense">pudingense</tp:taxon-name-part></tp:taxon-name></italic> S.Z.He, Y.Y.Wang &amp; B.L.Guo were treated as a synonym of <italic><tp:taxon-name><tp:taxon-name-part taxon-name-part-type="genus" reg="Epimedium">E.</tp:taxon-name-part><tp:taxon-name-part taxon-name-part-type="species" reg="sagittatum">sagittatum</tp:taxon-name-part></tp:taxon-name></italic> (Sieb. &amp;Zucc.) Maxim. and <tp:taxon-name><tp:taxon-name-part taxon-name-part-type="genus" reg="Epimedium">E.</tp:taxon-name-part><tp:taxon-name-part taxon-name-part-type="species" reg="sagittatum">sagittatum</tp:taxon-name-part><tp:taxon-name-part taxon-name-part-type="infraspecific-rank">var.</tp:taxon-name-part><tp:taxon-name-part taxon-name-part-type="variety" reg="glabratum">glabratum</tp:taxon-name-part></tp:taxon-name> T.S.Ying, respectively (<xref ref-type="bibr" rid="B34">Xu et al. 2014b</xref>). <italic><tp:taxon-name><tp:taxon-name-part taxon-name-part-type="genus" reg="Epimedium">Epimedium</tp:taxon-name-part><tp:taxon-name-part taxon-name-part-type="species" reg="coactum">coactum</tp:taxon-name-part></tp:taxon-name></italic> H.R.Liang et W.M.Yan, <tp:taxon-name><tp:taxon-name-part taxon-name-part-type="genus" reg="Epimedium">E.</tp:taxon-name-part><tp:taxon-name-part taxon-name-part-type="species" reg="coactum">coactum</tp:taxon-name-part><tp:taxon-name-part taxon-name-part-type="infraspecific-rank">var.</tp:taxon-name-part><tp:taxon-name-part taxon-name-part-type="variety" reg="longtouhum">longtouhum</tp:taxon-name-part></tp:taxon-name> H.R.Liang, <tp:taxon-name><tp:taxon-name-part taxon-name-part-type="genus" reg="Epimedium">E.</tp:taxon-name-part><tp:taxon-name-part taxon-name-part-type="species" reg="myrianthum">myrianthum</tp:taxon-name-part><tp:taxon-name-part taxon-name-part-type="infraspecific-rank">var.</tp:taxon-name-part><tp:taxon-name-part taxon-name-part-type="variety" reg="jianheense">jianheense</tp:taxon-name-part></tp:taxon-name> S.Z.He et B.L.Guo, <italic><tp:taxon-name><tp:taxon-name-part taxon-name-part-type="genus" reg="Epimedium">E.</tp:taxon-name-part><tp:taxon-name-part taxon-name-part-type="species" reg="multiflorum">multiflorum</tp:taxon-name-part></tp:taxon-name></italic> Ying and <italic><tp:taxon-name><tp:taxon-name-part taxon-name-part-type="genus" reg="Epimedium">E.</tp:taxon-name-part><tp:taxon-name-part taxon-name-part-type="species" reg="jingzhouense">jingzhouense</tp:taxon-name-part></tp:taxon-name></italic> G.H.Xia &amp; G.Y.Li were integrated into <italic><tp:taxon-name><tp:taxon-name-part taxon-name-part-type="genus" reg="Epimedium">E.</tp:taxon-name-part><tp:taxon-name-part taxon-name-part-type="species" reg="myrianthum">myrianthum</tp:taxon-name-part></tp:taxon-name></italic> Stearn (<xref ref-type="bibr" rid="B34">Xu et al. 2014b</xref>). <italic><tp:taxon-name><tp:taxon-name-part taxon-name-part-type="genus" reg="Epimedium">Epimedium</tp:taxon-name-part><tp:taxon-name-part taxon-name-part-type="species" reg="rhizomatosum">rhizomatosum</tp:taxon-name-part></tp:taxon-name></italic> Stearn, <italic><tp:taxon-name><tp:taxon-name-part taxon-name-part-type="genus" reg="Epimedium">E.</tp:taxon-name-part><tp:taxon-name-part taxon-name-part-type="species" reg="brachyrrhizum">brachyrrhizum</tp:taxon-name-part></tp:taxon-name></italic> Stearn, <italic><tp:taxon-name><tp:taxon-name-part taxon-name-part-type="genus" reg="Epimedium">E.</tp:taxon-name-part><tp:taxon-name-part taxon-name-part-type="species" reg="dewuense">dewuense</tp:taxon-name-part></tp:taxon-name></italic> S.Z.He, Probst et W.F.Xu, <tp:taxon-name><tp:taxon-name-part taxon-name-part-type="genus" reg="Epimedium">E.</tp:taxon-name-part><tp:taxon-name-part taxon-name-part-type="species" reg="sagittatum">sagittatum</tp:taxon-name-part><tp:taxon-name-part taxon-name-part-type="infraspecific-rank">var.</tp:taxon-name-part><tp:taxon-name-part taxon-name-part-type="variety" reg="oblongifoliolatum">oblongifoliolatum</tp:taxon-name-part></tp:taxon-name> were treated as synonyms of <italic><tp:taxon-name><tp:taxon-name-part taxon-name-part-type="genus" reg="Epimedium">E.</tp:taxon-name-part><tp:taxon-name-part taxon-name-part-type="species" reg="membranaceum">membranaceum</tp:taxon-name-part></tp:taxon-name></italic> Stearn, <italic><tp:taxon-name><tp:taxon-name-part taxon-name-part-type="genus" reg="Epimedium">E.</tp:taxon-name-part><tp:taxon-name-part taxon-name-part-type="species" reg="leptorrhizum">leptorrhizum</tp:taxon-name-part></tp:taxon-name></italic>, <italic><tp:taxon-name><tp:taxon-name-part taxon-name-part-type="genus" reg="Epimedium">E.</tp:taxon-name-part><tp:taxon-name-part taxon-name-part-type="species" reg="dolihostemon">dolihostemon</tp:taxon-name-part></tp:taxon-name></italic> Stearn and <italic><tp:taxon-name><tp:taxon-name-part taxon-name-part-type="genus" reg="Epimedium">E.</tp:taxon-name-part><tp:taxon-name-part taxon-name-part-type="species" reg="borealiguizhouense">borealiguizhouense</tp:taxon-name-part></tp:taxon-name></italic> S.Z.He &amp; Y.K.Yang, respectively (<xref ref-type="bibr" rid="B42">Zhang et al. 2015</xref>). <italic><tp:taxon-name><tp:taxon-name-part taxon-name-part-type="genus" reg="Epimedium">Epimedium</tp:taxon-name-part><tp:taxon-name-part taxon-name-part-type="species" reg="lishihchenii">lishihchenii</tp:taxon-name-part></tp:taxon-name></italic> Stearn and <italic><tp:taxon-name><tp:taxon-name-part taxon-name-part-type="genus" reg="Epimedium">E.</tp:taxon-name-part><tp:taxon-name-part taxon-name-part-type="species" reg="baojingense">baojingense</tp:taxon-name-part></tp:taxon-name></italic> Q.L.Chen &amp; B.M.Yang were treated as subspecies and variety of <italic><tp:taxon-name><tp:taxon-name-part taxon-name-part-type="genus" reg="Epimedium">E.</tp:taxon-name-part><tp:taxon-name-part taxon-name-part-type="species" reg="franchetii">franchetii</tp:taxon-name-part></tp:taxon-name></italic> Stearn, respectively (<xref ref-type="bibr" rid="B10">Liu et al. 2016</xref>). Additionally, <italic><tp:taxon-name><tp:taxon-name-part taxon-name-part-type="genus" reg="Epimedium">Epimedium</tp:taxon-name-part><tp:taxon-name-part taxon-name-part-type="species" reg="tianmenshanense">tianmenshanense</tp:taxon-name-part></tp:taxon-name></italic> T.Deng, D.G.Zhang &amp; H.Sun is an insufficiently known taxon, due to the petals being found to be highly variable in morphology (both shape and size) (our field observation). Therefore, 45 species, 1 subspecies (<tp:taxon-name><tp:taxon-name-part taxon-name-part-type="genus" reg="Epimedium">E.</tp:taxon-name-part><tp:taxon-name-part taxon-name-part-type="species" reg="franchetii">franchetii</tp:taxon-name-part><tp:taxon-name-part taxon-name-part-type="infraspecific-rank">ssp.</tp:taxon-name-part><tp:taxon-name-part taxon-name-part-type="subspecies" reg="lishihchenii">lishihchenii</tp:taxon-name-part></tp:taxon-name>) and 2 varieties (<tp:taxon-name><tp:taxon-name-part taxon-name-part-type="genus" reg="Epimedium">E.</tp:taxon-name-part><tp:taxon-name-part taxon-name-part-type="species" reg="sagittatum">sagittatum</tp:taxon-name-part><tp:taxon-name-part taxon-name-part-type="infraspecific-rank">var.</tp:taxon-name-part><tp:taxon-name-part taxon-name-part-type="variety" reg="glabratum">glabratum</tp:taxon-name-part></tp:taxon-name> T.S.Ying, <tp:taxon-name><tp:taxon-name-part taxon-name-part-type="genus" reg="Epimedium">E.</tp:taxon-name-part><tp:taxon-name-part taxon-name-part-type="species" reg="franchetii">franchetii</tp:taxon-name-part><tp:taxon-name-part taxon-name-part-type="infraspecific-rank">var.</tp:taxon-name-part><tp:taxon-name-part taxon-name-part-type="variety" reg="baojingense">baojingense</tp:taxon-name-part></tp:taxon-name>) are recognised.</p><!--PageBreak --></tp:treatment-sec><tp:treatment-sec><!--Section generated to contain objects referenced in tp:taxon-treatment.--><fig id="F4" position="float" orientation="portrait"><label>Figure 4.</label><caption><p>Geographical variation in flower colour patterns within <italic><tp:taxon-name><tp:taxon-name-part taxon-name-part-type="genus" reg="Epimedium">E.</tp:taxon-name-part><tp:taxon-name-part taxon-name-part-type="species" reg="leptorrhizum">leptorrhizum</tp:taxon-name-part></tp:taxon-name></italic> (boxes), <italic><tp:taxon-name><tp:taxon-name-part taxon-name-part-type="genus" reg="Epimedium">E.</tp:taxon-name-part><tp:taxon-name-part taxon-name-part-type="species" reg="pauciflorum">pauciflorum</tp:taxon-name-part></tp:taxon-name></italic> (circles), <italic><tp:taxon-name><tp:taxon-name-part taxon-name-part-type="genus" reg="Epimedium">E.</tp:taxon-name-part><tp:taxon-name-part taxon-name-part-type="species" reg="mikinorii">mikinorii</tp:taxon-name-part></tp:taxon-name></italic> (diamonds) and <italic><tp:taxon-name><tp:taxon-name-part taxon-name-part-type="genus" reg="Epimedium">E.</tp:taxon-name-part><tp:taxon-name-part taxon-name-part-type="species" reg="glandulosopilosum">glandulosopilosum</tp:taxon-name-part></tp:taxon-name></italic> (triangle). The colour of the boxes, circles, diamonds and triangle represent flower colour. The population codes are shown in Table <xref ref-type="table" rid="T1">1</xref>. The left area of the red dotted line is western China.</p></caption><graphic xmlns:xlink="http://www.w3.org/1999/xlink" xlink:href="phytokeys-118-033-g004.jpg" position="float" orientation="portrait" xlink:type="simple" id="oo_267862.jpg"/></fig><table-wrap id="T1" position="float" orientation="portrait"><label>Table 1.</label><caption><p>Location and habitat characters of five <italic><tp:taxon-name><tp:taxon-name-part taxon-name-part-type="genus" reg="Epimedium">Epimedium</tp:taxon-name-part></tp:taxon-name></italic> species.</p></caption><table id="TID0EUJBI" rules="all"><tbody><tr><td rowspan="1" colspan="1">
                <bold>Species</bold>
              </td><td rowspan="1" colspan="1">
                <bold>Population code</bold>
              </td><td rowspan="1" colspan="1">
                <bold>Location (China)</bold>
              </td><td rowspan="1" colspan="1">
                <bold>Elevation (m)</bold>
              </td><td rowspan="1" colspan="1">
                <bold>Latitude (N)</bold>
              </td><td rowspan="1" colspan="1">
                <bold>Longitude (E)</bold>
              </td></tr><tr><td rowspan="19" colspan="1">
                <italic><tp:taxon-name>
                    <tp:taxon-name-part taxon-name-part-type="genus" reg="Epimedium">E.</tp:taxon-name-part>
                    <tp:taxon-name-part taxon-name-part-type="species" reg="acuminatum">acuminatum</tp:taxon-name-part>
                  </tp:taxon-name></italic>
              </td><td rowspan="1" colspan="1">CQNC*</td><td rowspan="1" colspan="1">Tianxing, Nanchuan, Chongqing</td><td rowspan="1" colspan="1">899</td><td rowspan="1" colspan="2">
                <named-content xmlns:xlink="http://www.w3.org/1999/xlink" content-type="dwc:verbatimCoordinates" xlink:type="simple">
                  <named-content content-type="geo-json" specific-use="{&#34;type&#34;:&#34;Point&#34;,&#34;coordinates&#34;:[107.116667,29.050000]}" id="NCID0EOMAC" xlink:type="simple">29°03'N, 107°07'E</named-content>
                </named-content>
              </td></tr><tr><td rowspan="1" colspan="1">SCEM*</td><td rowspan="1" colspan="1">Emei Mountain, Leshan, Sichuan</td><td rowspan="1" colspan="1">1049</td><td rowspan="1" colspan="2">
                <named-content xmlns:xlink="http://www.w3.org/1999/xlink" content-type="dwc:verbatimCoordinates" xlink:type="simple">
                  <named-content content-type="geo-json" specific-use="{&#34;type&#34;:&#34;Point&#34;,&#34;coordinates&#34;:[103.416667,29.566667]}" id="NCID0EENAC" xlink:type="simple">29°34'N, 103°25'E</named-content>
                </named-content>
              </td></tr><tr><td rowspan="1" colspan="1">SCMP*</td><td rowspan="1" colspan="1">Muping, Baoxing, Sichuan</td><td rowspan="1" colspan="1">1248</td><td rowspan="1" colspan="2">
                <named-content xmlns:xlink="http://www.w3.org/1999/xlink" content-type="dwc:verbatimCoordinates" xlink:type="simple">
                  <named-content content-type="geo-json" specific-use="{&#34;type&#34;:&#34;Point&#34;,&#34;coordinates&#34;:[102.800000,30.333333]}" id="NCID0E1NAC" xlink:type="simple">30°20'N, 102°48'E</named-content>
                </named-content>
              </td></tr><tr><td rowspan="1" colspan="1">SCSL*</td><td rowspan="1" colspan="1">Shangli, Yaan, Sichuan</td><td rowspan="1" colspan="1">862</td><td rowspan="1" colspan="2">
                <named-content xmlns:xlink="http://www.w3.org/1999/xlink" content-type="dwc:verbatimCoordinates" xlink:type="simple">
                  <named-content content-type="geo-json" specific-use="{&#34;type&#34;:&#34;Point&#34;,&#34;coordinates&#34;:[103.066667,30.183333]}" id="NCID0EQOAC" xlink:type="simple">30°11'N, 103°04'E</named-content>
                </named-content>
              </td></tr><tr><td rowspan="1" colspan="1">SCSS*</td><td rowspan="1" colspan="1">Shuangshi, Lushan, Sichuan</td><td rowspan="1" colspan="1">928</td><td rowspan="1" colspan="2">
                <named-content xmlns:xlink="http://www.w3.org/1999/xlink" content-type="dwc:verbatimCoordinates" xlink:type="simple">
                  <named-content content-type="geo-json" specific-use="{&#34;type&#34;:&#34;Point&#34;,&#34;coordinates&#34;:[102.916667,30.250000]}" id="NCID0EGPAC" xlink:type="simple">30°15'N, 102°55'E</named-content>
                </named-content>
              </td></tr><tr><td rowspan="1" colspan="1">SCYJ*</td><td rowspan="1" colspan="1">Siping, Yingjing, Sichuan</td><td rowspan="1" colspan="1">1448</td><td rowspan="1" colspan="2">
                <named-content xmlns:xlink="http://www.w3.org/1999/xlink" content-type="dwc:verbatimCoordinates" xlink:type="simple">
                  <named-content content-type="geo-json" specific-use="{&#34;type&#34;:&#34;Point&#34;,&#34;coordinates&#34;:[102.616667,29.716667]}" id="NCID0E3PAC" xlink:type="simple">29°43'N, 102°37'E</named-content>
                </named-content>
              </td></tr><tr><td rowspan="1" colspan="1">GZNL</td><td rowspan="1" colspan="1">Nanlong, Kaiyang, Guizhou</td><td rowspan="1" colspan="1">986</td><td rowspan="1" colspan="2">
                <named-content xmlns:xlink="http://www.w3.org/1999/xlink" content-type="dwc:verbatimCoordinates" xlink:type="simple">
                  <named-content content-type="geo-json" specific-use="{&#34;type&#34;:&#34;Point&#34;,&#34;coordinates&#34;:[107.083333,27.083333]}" id="NCID0ETAAE" xlink:type="simple">27°05'N, 107°05'E</named-content>
                </named-content>
              </td></tr><tr><td rowspan="1" colspan="1">GZYH</td><td rowspan="1" colspan="1">Hekan, Yanhe, Guizhou</td><td rowspan="1" colspan="1">637</td><td rowspan="1" colspan="2">
                <named-content xmlns:xlink="http://www.w3.org/1999/xlink" content-type="dwc:verbatimCoordinates" xlink:type="simple">
                  <named-content content-type="geo-json" specific-use="{&#34;type&#34;:&#34;Point&#34;,&#34;coordinates&#34;:[108.150000,29.033333]}" id="NCID0EJBAE" xlink:type="simple">29°02'N, 108°09'E</named-content>
                </named-content>
              </td></tr><tr><td rowspan="1" colspan="1">GZZA</td><td rowspan="1" colspan="1">Fengyi, Zheng’an, Guizhou</td><td rowspan="1" colspan="1">792</td><td rowspan="1" colspan="2">
                <named-content xmlns:xlink="http://www.w3.org/1999/xlink" content-type="dwc:verbatimCoordinates" xlink:type="simple">
                  <named-content content-type="geo-json" specific-use="{&#34;type&#34;:&#34;Point&#34;,&#34;coordinates&#34;:[107.850000,28.716667]}" id="NCID0E6BAE" xlink:type="simple">28°43'N, 107°51'E</named-content>
                </named-content>
              </td></tr><tr><td rowspan="1" colspan="1">CQFL</td><td rowspan="1" colspan="1">Mawu, Fuling, Chongqing</td><td rowspan="1" colspan="1">935</td><td rowspan="1" colspan="2">
                <named-content xmlns:xlink="http://www.w3.org/1999/xlink" content-type="dwc:verbatimCoordinates" xlink:type="simple">
                  <named-content content-type="geo-json" specific-use="{&#34;type&#34;:&#34;Point&#34;,&#34;coordinates&#34;:[107.316667,29.516667]}" id="NCID0EVCAE" xlink:type="simple">29°31'N, 107°19'E</named-content>
                </named-content>
              </td></tr><tr><td rowspan="1" colspan="1">CQYC</td><td rowspan="1" colspan="1">Chashanzhuhai, Yongchuan, Chongqing</td><td rowspan="1" colspan="1">762</td><td rowspan="1" colspan="2">
                <named-content xmlns:xlink="http://www.w3.org/1999/xlink" content-type="dwc:verbatimCoordinates" xlink:type="simple">
                  <named-content content-type="geo-json" specific-use="{&#34;type&#34;:&#34;Point&#34;,&#34;coordinates&#34;:[105.966667,29.466667]}" id="NCID0ELDAE" xlink:type="simple">29°28'N, 105°58'E</named-content>
                </named-content>
              </td></tr><tr><td rowspan="1" colspan="1">SCHJ</td><td rowspan="1" colspan="1">Fubao, Hejiang, Sichuan</td><td rowspan="1" colspan="1">723</td><td rowspan="1" colspan="2">
                <named-content xmlns:xlink="http://www.w3.org/1999/xlink" content-type="dwc:verbatimCoordinates" xlink:type="simple">
                  <named-content content-type="geo-json" specific-use="{&#34;type&#34;:&#34;Point&#34;,&#34;coordinates&#34;:[105.983333,29.466667]}" id="NCID0EBEAE" xlink:type="simple">29°28'N, 105°59'E</named-content>
                </named-content>
              </td></tr><tr><td rowspan="1" colspan="1">SCMB</td><td rowspan="1" colspan="1">Dazhubao, Mabian, Sichuan</td><td rowspan="1" colspan="1">1147</td><td rowspan="1" colspan="2">
                <named-content xmlns:xlink="http://www.w3.org/1999/xlink" content-type="dwc:verbatimCoordinates" xlink:type="simple">
                  <named-content content-type="geo-json" specific-use="{&#34;type&#34;:&#34;Point&#34;,&#34;coordinates&#34;:[103.500000,29.000000]}" id="NCID0EXEAE" xlink:type="simple">29°00'N, 103°30'E</named-content>
                </named-content>
              </td></tr><tr><td rowspan="1" colspan="1">SCXH</td><td rowspan="1" colspan="1">Xiaohe, Lushan, Sichuan</td><td rowspan="1" colspan="1">1192</td><td rowspan="1" colspan="2">
                <named-content xmlns:xlink="http://www.w3.org/1999/xlink" content-type="dwc:verbatimCoordinates" xlink:type="simple">
                  <named-content content-type="geo-json" specific-use="{&#34;type&#34;:&#34;Point&#34;,&#34;coordinates&#34;:[103.116667,30.483333]}" id="NCID0ENFAE" xlink:type="simple">30°29'N, 103°07'E</named-content>
                </named-content>
              </td></tr><tr><td rowspan="1" colspan="1">SCCM</td><td rowspan="1" colspan="1">Caomigang, Lushan, Sichuan</td><td rowspan="1" colspan="1">1534</td><td rowspan="1" colspan="2">
                <named-content xmlns:xlink="http://www.w3.org/1999/xlink" content-type="dwc:verbatimCoordinates" xlink:type="simple">
                  <named-content content-type="geo-json" specific-use="{&#34;type&#34;:&#34;Point&#34;,&#34;coordinates&#34;:[103.083333,30.433333]}" id="NCID0EDGAE" xlink:type="simple">30°26'N, 103°05'E</named-content>
                </named-content>
              </td></tr><tr><td rowspan="1" colspan="1">SCQL</td><td rowspan="1" colspan="1">Youzha, Qionglai, Sichuan</td><td rowspan="1" colspan="1">1067</td><td rowspan="1" colspan="2">
                <named-content xmlns:xlink="http://www.w3.org/1999/xlink" content-type="dwc:verbatimCoordinates" xlink:type="simple">
                  <named-content content-type="geo-json" specific-use="{&#34;type&#34;:&#34;Point&#34;,&#34;coordinates&#34;:[103.233333,30.433333]}" id="NCID0EZGAE" xlink:type="simple">30°26'N, 103°14'E</named-content>
                </named-content>
              </td></tr><tr><td rowspan="1" colspan="1">SCMT</td><td rowspan="1" colspan="1">Naobao, Qionglai, Sichuan</td><td rowspan="1" colspan="1">1468</td><td rowspan="1" colspan="2">
                <named-content xmlns:xlink="http://www.w3.org/1999/xlink" content-type="dwc:verbatimCoordinates" xlink:type="simple">
                  <named-content content-type="geo-json" specific-use="{&#34;type&#34;:&#34;Point&#34;,&#34;coordinates&#34;:[103.116667,30.416667]}" id="NCID0EPHAE" xlink:type="simple">30°25'N, 103°07'E</named-content>
                </named-content>
              </td></tr><tr><td rowspan="1" colspan="1">SCLG</td><td rowspan="1" colspan="1">Lingguan, Baoxing, Sichuan</td><td rowspan="1" colspan="1">1068</td><td rowspan="1" colspan="2">
                <named-content xmlns:xlink="http://www.w3.org/1999/xlink" content-type="dwc:verbatimCoordinates" xlink:type="simple">
                  <named-content content-type="geo-json" specific-use="{&#34;type&#34;:&#34;Point&#34;,&#34;coordinates&#34;:[102.800000,30.300000]}" id="NCID0EFIAE" xlink:type="simple">30°18'N, 102°48'E</named-content>
                </named-content>
              </td></tr><tr><td rowspan="1" colspan="1">SCWN</td><td rowspan="1" colspan="1">Wanniansi, Emei Mountain, Sichuan</td><td rowspan="1" colspan="1">1110</td><td rowspan="1" colspan="2">
                <named-content xmlns:xlink="http://www.w3.org/1999/xlink" content-type="dwc:verbatimCoordinates" xlink:type="simple">
                  <named-content content-type="geo-json" specific-use="{&#34;type&#34;:&#34;Point&#34;,&#34;coordinates&#34;:[107.850000,28.716667]}" id="NCID0E2IAE" xlink:type="simple">28°43'N, 107°51'E</named-content>
                </named-content>
              </td></tr><tr><td rowspan="12" colspan="1">
                <italic><tp:taxon-name>
                    <tp:taxon-name-part taxon-name-part-type="genus" reg="Epimedium">E.</tp:taxon-name-part>
                    <tp:taxon-name-part taxon-name-part-type="species" reg="leptorrhizum">leptorrhizum</tp:taxon-name-part>
                  </tp:taxon-name></italic>
              </td><td rowspan="1" colspan="1">GZGY*</td><td rowspan="1" colspan="1">Shuikousi, Guiyang, Guizhou</td><td rowspan="1" colspan="1">1145</td><td rowspan="1" colspan="2">
                <named-content xmlns:xlink="http://www.w3.org/1999/xlink" content-type="dwc:verbatimCoordinates" xlink:type="simple">
                  <named-content content-type="geo-json" specific-use="{&#34;type&#34;:&#34;Point&#34;,&#34;coordinates&#34;:[106.733333,26.566667]}" id="NCID0EAKAE" xlink:type="simple">26°34'N, 106°44'E</named-content>
                </named-content>
              </td></tr><tr><td rowspan="1" colspan="1">GZST*</td><td rowspan="1" colspan="1">Ganlong, Songtao, Guizhou</td><td rowspan="1" colspan="1">907</td><td rowspan="1" colspan="2">
                <named-content xmlns:xlink="http://www.w3.org/1999/xlink" content-type="dwc:verbatimCoordinates" xlink:type="simple">
                  <named-content content-type="geo-json" specific-use="{&#34;type&#34;:&#34;Point&#34;,&#34;coordinates&#34;:[108.683333,28.316667]}" id="NCID0EWKAE" xlink:type="simple">28°19'N, 108°41'E</named-content>
                </named-content>
              </td></tr><tr><td rowspan="1" colspan="1">HNBJ*</td><td rowspan="1" colspan="1">Zhuping, Baojing, Hunan</td><td rowspan="1" colspan="1">978</td><td rowspan="1" colspan="2">
                <named-content xmlns:xlink="http://www.w3.org/1999/xlink" content-type="dwc:verbatimCoordinates" xlink:type="simple">
                  <named-content content-type="geo-json" specific-use="{&#34;type&#34;:&#34;Point&#34;,&#34;coordinates&#34;:[109.200000,28.600000]}" id="NCID0EMLAE" xlink:type="simple">28°36'N, 109°12'E</named-content>
                </named-content>
              </td></tr><tr><td rowspan="1" colspan="1">HBGP</td><td rowspan="1" colspan="1">Gongjiaping, Enshi, Hubei</td><td rowspan="1" colspan="1">1523</td><td rowspan="1" colspan="2">
                <named-content xmlns:xlink="http://www.w3.org/1999/xlink" content-type="dwc:verbatimCoordinates" xlink:type="simple">
                  <named-content content-type="geo-json" specific-use="{&#34;type&#34;:&#34;Point&#34;,&#34;coordinates&#34;:[109.733333,30.166667]}" id="NCID0ECMAE" xlink:type="simple">30°10'N, 109°44'E</named-content>
                </named-content>
              </td></tr><tr><td rowspan="1" colspan="1">HBMF</td><td rowspan="1" colspan="1">Mufu, Enshi, Hubei</td><td rowspan="1" colspan="1">1080</td><td rowspan="1" colspan="2">
                <named-content xmlns:xlink="http://www.w3.org/1999/xlink" content-type="dwc:verbatimCoordinates" xlink:type="simple">
                  <named-content content-type="geo-json" specific-use="{&#34;type&#34;:&#34;Point&#34;,&#34;coordinates&#34;:[108.933333,30.283333]}" id="NCID0EYMAE" xlink:type="simple">30°17'N, 108°56'E</named-content>
                </named-content>
              </td></tr><tr><td rowspan="1" colspan="1">HBLC</td><td rowspan="1" colspan="1">Fubaoshan, Lichuan, Hubei</td><td rowspan="1" colspan="1">1386</td><td rowspan="1" colspan="2">
                <named-content xmlns:xlink="http://www.w3.org/1999/xlink" content-type="dwc:verbatimCoordinates" xlink:type="simple">
                  <named-content content-type="geo-json" specific-use="{&#34;type&#34;:&#34;Point&#34;,&#34;coordinates&#34;:[108.716667,30.200000]}" id="NCID0EONAE" xlink:type="simple">30°12'N, 108°43'E</named-content>
                </named-content>
              </td></tr><tr><td rowspan="1" colspan="1">HBTB</td><td rowspan="1" colspan="1">Tuanbao, Lichuan, Hubei</td><td rowspan="1" colspan="1">1200</td><td rowspan="1" colspan="2">
                <named-content xmlns:xlink="http://www.w3.org/1999/xlink" content-type="dwc:verbatimCoordinates" xlink:type="simple">
                  <named-content content-type="geo-json" specific-use="{&#34;type&#34;:&#34;Point&#34;,&#34;coordinates&#34;:[109.116667,30.366667]}" id="NCID0EEOAE" xlink:type="simple">30°22'N, 109°07'E</named-content>
                </named-content>
              </td></tr><tr><td rowspan="1" colspan="1">GZLC</td><td rowspan="1" colspan="1">Longchang, Kaili, Guizhou</td><td rowspan="1" colspan="1">796</td><td rowspan="1" colspan="2">
                <named-content xmlns:xlink="http://www.w3.org/1999/xlink" content-type="dwc:verbatimCoordinates" xlink:type="simple">
                  <named-content content-type="geo-json" specific-use="{&#34;type&#34;:&#34;Point&#34;,&#34;coordinates&#34;:[107.933333,26.650000]}" id="NCID0E1OAE" xlink:type="simple">26°39'N, 107°56'E</named-content>
                </named-content>
              </td></tr><tr><td rowspan="1" colspan="1">GZLS</td><td rowspan="1" colspan="1">Lingshan, Guiyang, Guizhou</td><td rowspan="1" colspan="1">1207</td><td rowspan="1" colspan="2">
                <named-content xmlns:xlink="http://www.w3.org/1999/xlink" content-type="dwc:verbatimCoordinates" xlink:type="simple">
                  <named-content content-type="geo-json" specific-use="{&#34;type&#34;:&#34;Point&#34;,&#34;coordinates&#34;:[106.700000,26.600000]}" id="NCID0EQPAE" xlink:type="simple">26°36'N, 106°42'E</named-content>
                </named-content>
              </td></tr><tr><td rowspan="1" colspan="1">GZMH</td><td rowspan="1" colspan="1">Muhuang, Yinjiang, Guizhou</td><td rowspan="1" colspan="1">1300</td><td rowspan="1" colspan="2">
                <named-content xmlns:xlink="http://www.w3.org/1999/xlink" content-type="dwc:verbatimCoordinates" xlink:type="simple">
                  <named-content content-type="geo-json" specific-use="{&#34;type&#34;:&#34;Point&#34;,&#34;coordinates&#34;:[108.700000,28.033333]}" id="NCID0EGQAE" xlink:type="simple">28°02'N, 108°42'E</named-content>
                </named-content>
              </td></tr><tr><td rowspan="1" colspan="1">ZJLQ</td><td rowspan="1" colspan="1">Cukeng, Longquan, Zhejiang</td><td rowspan="1" colspan="1">1210</td><td rowspan="1" colspan="2">
                <named-content xmlns:xlink="http://www.w3.org/1999/xlink" content-type="dwc:verbatimCoordinates" xlink:type="simple">
                  <named-content content-type="geo-json" specific-use="{&#34;type&#34;:&#34;Point&#34;,&#34;coordinates&#34;:[119.166667,27.916667]}" id="NCID0E3QAE" xlink:type="simple">27°55'N, 119°10'E</named-content>
                </named-content>
              </td></tr><tr><td rowspan="1" colspan="1">GDNL</td><td rowspan="1" colspan="1">Ruyuan, Shaoguan, Guangdong</td><td rowspan="1" colspan="1">670</td><td rowspan="1" colspan="2">
                <named-content xmlns:xlink="http://www.w3.org/1999/xlink" content-type="dwc:verbatimCoordinates" xlink:type="simple">
                  <named-content content-type="geo-json" specific-use="{&#34;type&#34;:&#34;Point&#34;,&#34;coordinates&#34;:[113.050000,24.916667]}" id="NCID0ESRAE" xlink:type="simple">24°55'N, 113°03'E</named-content>
                </named-content>
              </td></tr><tr><td rowspan="3" colspan="1">
                <italic><tp:taxon-name>
                    <tp:taxon-name-part taxon-name-part-type="genus" reg="Epimedium">E.</tp:taxon-name-part>
                    <tp:taxon-name-part taxon-name-part-type="species" reg="pauciflorum">pauciflorum</tp:taxon-name-part>
                  </tp:taxon-name></italic>
              </td><td rowspan="1" colspan="1">SCWC*</td><td rowspan="1" colspan="1">Yanmen, Wenchuan, Sichuan</td><td rowspan="1" colspan="1">1817</td><td rowspan="1" colspan="2">
                <named-content xmlns:xlink="http://www.w3.org/1999/xlink" content-type="dwc:verbatimCoordinates" xlink:type="simple">
                  <named-content content-type="geo-json" specific-use="{&#34;type&#34;:&#34;Point&#34;,&#34;coordinates&#34;:[103.566667,31.450000]}" id="NCID0EXSAE" xlink:type="simple">31°27'N, 103°34'E</named-content>
                </named-content>
              </td></tr><tr><td rowspan="1" colspan="1">SCMS*</td><td rowspan="1" colspan="1">Miansi, Wenchuan, Sichuan</td><td rowspan="1" colspan="1">1780</td><td rowspan="1" colspan="2">
                <named-content xmlns:xlink="http://www.w3.org/1999/xlink" content-type="dwc:verbatimCoordinates" xlink:type="simple">
                  <named-content content-type="geo-json" specific-use="{&#34;type&#34;:&#34;Point&#34;,&#34;coordinates&#34;:[103.816667,31.583333]}" id="NCID0ENTAE" xlink:type="simple">31°35'N, 103°49'E</named-content>
                </named-content>
              </td></tr><tr><td rowspan="1" colspan="1">SCJZ*</td><td rowspan="1" colspan="1">Jingzhou, Maoxian, Sichuan</td><td rowspan="1" colspan="1">1800</td><td rowspan="1" colspan="2">
                <named-content xmlns:xlink="http://www.w3.org/1999/xlink" content-type="dwc:verbatimCoordinates" xlink:type="simple">
                  <named-content content-type="geo-json" specific-use="{&#34;type&#34;:&#34;Point&#34;,&#34;coordinates&#34;:[103.883333,31.700000]}" id="NCID0EDUAE" xlink:type="simple">31°42'N, 103°53'E</named-content>
                </named-content>
              </td></tr><tr><td rowspan="2" colspan="1">
                <italic><tp:taxon-name>
                    <tp:taxon-name-part taxon-name-part-type="genus" reg="Epimedium">E.</tp:taxon-name-part>
                    <tp:taxon-name-part taxon-name-part-type="species" reg="mikinorii">mikinorii</tp:taxon-name-part>
                  </tp:taxon-name></italic>
              </td><td rowspan="1" colspan="1">HBES*</td><td rowspan="1" colspan="1">Baiguo, Enshi, Hubei</td><td rowspan="1" colspan="1">754</td><td rowspan="1" colspan="2">
                <named-content xmlns:xlink="http://www.w3.org/1999/xlink" content-type="dwc:verbatimCoordinates" xlink:type="simple">
                  <named-content content-type="geo-json" specific-use="{&#34;type&#34;:&#34;Point&#34;,&#34;coordinates&#34;:[109.366667,30.233333]}" id="NCID0EIVAE" xlink:type="simple">30°14'N, 109°22'E</named-content>
                </named-content>
              </td></tr><tr><td rowspan="1" colspan="1">HBXT*</td><td rowspan="1" colspan="1">Xintang, Enshi, Hubei</td><td rowspan="1" colspan="1">1370</td><td rowspan="1" colspan="2">
                <named-content xmlns:xlink="http://www.w3.org/1999/xlink" content-type="dwc:verbatimCoordinates" xlink:type="simple">
                  <named-content content-type="geo-json" specific-use="{&#34;type&#34;:&#34;Point&#34;,&#34;coordinates&#34;:[109.683333,30.216667]}" id="NCID0E5VAE" xlink:type="simple">30°13'N, 109°41'E</named-content>
                </named-content>
              </td></tr><tr><td rowspan="1" colspan="1">
                <italic><tp:taxon-name>
                    <tp:taxon-name-part taxon-name-part-type="genus" reg="Epimedium">E.</tp:taxon-name-part>
                    <tp:taxon-name-part taxon-name-part-type="species" reg="glandulosopilosum">glandulosopilosum</tp:taxon-name-part>
                  </tp:taxon-name></italic>
              </td><td rowspan="1" colspan="1">CQWX*</td><td rowspan="1" colspan="1">Tongcheng, Wuxi, Chongqing</td><td rowspan="1" colspan="1">1161</td><td rowspan="1" colspan="2">
                <named-content xmlns:xlink="http://www.w3.org/1999/xlink" content-type="dwc:verbatimCoordinates" xlink:type="simple">
                  <named-content content-type="geo-json" specific-use="{&#34;type&#34;:&#34;Point&#34;,&#34;coordinates&#34;:[109.766667,31.383333]}" id="NCID0EDXAE" xlink:type="simple">31°23'N, 109°46'E</named-content>
                </named-content>
              </td></tr></tbody></table><table-wrap-foot><fn><p>*: the population with flower colour variation</p></fn></table-wrap-foot></table-wrap></tp:treatment-sec><ref-list><ref id="B40"><mixed-citation xmlns:xlink="http://www.w3.org/1999/xlink" xlink:type="simple"><person-group><name name-style="western"><surname>Zhang</surname><given-names>YJ</given-names></name><name name-style="western"><surname>Wang</surname><given-names>Y</given-names></name><name name-style="western"><surname>Li</surname><given-names>XW</given-names></name><name name-style="western"><surname>Li</surname><given-names>JQ</given-names></name></person-group> (<year>2011</year>) <article-title>A taxonomic revision of unifoliolate Chinese <italic><tp:taxon-name><tp:taxon-name-part taxon-name-part-type="genus">Epimedium</tp:taxon-name-part></tp:taxon-name></italic> L. (<tp:taxon-name><tp:taxon-name-part taxon-name-part-type="family">Berberidaceae</tp:taxon-name-part></tp:taxon-name>).</article-title><source>Kew Bulletin</source><volume>66</volume>(<issue>2</issue>): <fpage>253</fpage>–<lpage>262</lpage>. <ext-link xlink:type="simple" ext-link-type="doi" xlink:href="10.1007/s12225-011-9275-y">https://doi.org/10.1007/s12225-011-9275-y</ext-link></mixed-citation></ref><ref id="B9"><mixed-citation xmlns:xlink="http://www.w3.org/1999/xlink" xlink:type="simple"><person-group><name name-style="western"><surname>Liang</surname><given-names>HR</given-names></name><name name-style="western"><surname>Yan</surname><given-names>WM</given-names></name><name name-style="western"><surname>Yang</surname><given-names>CS</given-names></name><name name-style="western"><surname>Li</surname><given-names>JS</given-names></name></person-group> (<year>1990</year>) <article-title>New taxa of <italic><tp:taxon-name><tp:taxon-name-part taxon-name-part-type="genus">Epimedium</tp:taxon-name-part></tp:taxon-name></italic> L. from China.</article-title><source>Acta Phytotaxonomic Sinica</source><volume>28</volume>: <fpage>321</fpage>–<lpage>324</lpage>.</mixed-citation></ref><ref id="B39"><mixed-citation xmlns:xlink="http://www.w3.org/1999/xlink" xlink:type="simple"><person-group><name name-style="western"><surname>Ying</surname><given-names>TS</given-names></name><name name-style="western"><surname>Boufford</surname><given-names>DE</given-names></name><name name-style="western"><surname>Brach</surname><given-names>AR</given-names></name></person-group> (<year>2011</year>) <article-title><italic><tp:taxon-name><tp:taxon-name-part taxon-name-part-type="genus">Epimedium</tp:taxon-name-part></tp:taxon-name></italic> L.</article-title> In: <person-group><name name-style="western"><surname>Wu</surname><given-names>ZY</given-names></name><name name-style="western"><surname>Peter</surname><given-names>HR</given-names></name><name name-style="western"><surname>Hong</surname><given-names>DY</given-names></name></person-group> (<role>Eds</role>) <issue-title>Flora of China, Vol.</issue-title><source>19. Science Press, Beijing &amp; Missouri Botanical Garden Press, St. Louis</source>, <fpage>787</fpage>–<lpage>799</lpage>.</mixed-citation></ref><ref id="B23"><mixed-citation xmlns:xlink="http://www.w3.org/1999/xlink" xlink:type="simple"><person-group><name name-style="western"><surname>Stearn</surname><given-names>WT</given-names></name></person-group> (<year>2002</year>) The genus <italic><tp:taxon-name><tp:taxon-name-part taxon-name-part-type="genus">Epimedium</tp:taxon-name-part></tp:taxon-name></italic> and other herbaceous <tp:taxon-name><tp:taxon-name-part taxon-name-part-type="family">Berberidaceae</tp:taxon-name-part></tp:taxon-name>. Timber press, Portland, 10–128.</mixed-citation></ref><ref id="B42"><mixed-citation xmlns:xlink="http://www.w3.org/1999/xlink" xlink:type="simple"><person-group><name name-style="western"><surname>Zhang</surname><given-names>YJ</given-names></name><name name-style="western"><surname>Dang</surname><given-names>HS</given-names></name><name name-style="western"><surname>Li</surname><given-names>SY</given-names></name><name name-style="western"><surname>Li</surname><given-names>JQ</given-names></name><name name-style="western"><surname>Wang</surname><given-names>Y</given-names></name></person-group> (<year>2015</year>) <article-title>Five new synonyms in <italic><tp:taxon-name><tp:taxon-name-part taxon-name-part-type="genus">Epimedium</tp:taxon-name-part></tp:taxon-name></italic> (<tp:taxon-name><tp:taxon-name-part taxon-name-part-type="family">Berberidaceae</tp:taxon-name-part></tp:taxon-name>) from China.</article-title><source>PhytoKeys</source><volume>49</volume>: <fpage>1</fpage>–<lpage>12</lpage>. <ext-link xlink:type="simple" ext-link-type="doi" xlink:href="10.3897/phytokeys.49.8768">https://doi.org/10.3897/phytokeys.49.8768</ext-link></mixed-citation></ref><ref id="B34"><mixed-citation xmlns:xlink="http://www.w3.org/1999/xlink" xlink:type="simple"><person-group><name name-style="western"><surname>Xu</surname><given-names>YQ</given-names></name><name name-style="western"><surname>Xu</surname><given-names>Y</given-names></name><name name-style="western"><surname>Shi</surname><given-names>HJ</given-names></name><name name-style="western"><surname>Hu</surname><given-names>SF</given-names></name><name name-style="western"><surname>Ge</surname><given-names>F</given-names></name></person-group> (<year>2014b</year>) <article-title>Taxonomic research on <italic><tp:taxon-name><tp:taxon-name-part taxon-name-part-type="genus">Epimedium</tp:taxon-name-part><tp:taxon-name-part taxon-name-part-type="species">sagittatum</tp:taxon-name-part></tp:taxon-name></italic> species complex and discussion.</article-title><source>Chinese Traditional and Herbal Drugs</source><volume>45</volume>: <fpage>3343</fpage>–<lpage>3350</lpage>.</mixed-citation></ref><ref id="B10"><mixed-citation xmlns:xlink="http://www.w3.org/1999/xlink" xlink:type="simple"><person-group><name name-style="western"><surname>Liu</surname><given-names>SX</given-names></name><name name-style="western"><surname>Shi</surname><given-names>HJ</given-names></name><name name-style="western"><surname>Xu</surname><given-names>YQ</given-names></name></person-group> (<year>2016</year>) <article-title>Morphological comparison of the <italic><tp:taxon-name><tp:taxon-name-part taxon-name-part-type="genus">Epimedium</tp:taxon-name-part><tp:taxon-name-part taxon-name-part-type="species">franchetii</tp:taxon-name-part></tp:taxon-name></italic> Stearn species complex based on population observation and implications for taxonomy.</article-title><source>Plant Science Journal</source><volume>34</volume>: <fpage>325</fpage>–<lpage>339</lpage>. <ext-link xlink:type="simple" ext-link-type="doi" xlink:href="10.3724/sp.j.1003.2013.12208">https://doi.org/10.3724/sp.j.1003.2013.12208</ext-link></mixed-citation></ref></ref-list></tp:taxon-treatment>
